# Supplementary material for: Reproductive plasticity of Hawaiian Montipora corals following thermal stress
Source: Sci Rep. 2021 Jun 9;11:12525. doi: 10.1038/s41598-021-91030-8 (PMC8190081; doi:10.1038/s41598-021-91030-8)
Supplement: Supplementary file 1 — Supplementary Data [file 41598_2021_91030_MOESM1_ESM.xlsx]

## Sheet: 1. Egg_Sperm_Per_Bundle
Species	Colony No.	Bundle	Year	Date	Eggs/bundle	Sperm Conc/bundle (per mL)
M. capitata	102	A	2018	2018-06-13	12	3425000
M. capitata	102	B	2018	2018-06-13	6	722500
M. capitata	102	C	2018	2018-06-13	8	557500
M. capitata	102	D	2018	2018-06-13	9	1975000
M. capitata	102	E	2018	2018-06-13	13	1650000
M. capitata	102	F	2018	2018-06-13	8	1250000
M. capitata	102	G	2018	2018-06-13	9	1575000
M. capitata	102	H	2018	2018-06-13	8	3162500
M. capitata	102	I	2018	2018-06-13	8	1662500
M. capitata	102	J	2018	2018-06-13	7	685000
M. capitata	75	A	2018	2018-06-14	17	N/A
M. capitata	75	B	2018	2018-06-14	16	645000
M. capitata	75	C	2018	2018-06-14	12	440000
M. capitata	75	D	2018	2018-06-14	16	2025000
M. capitata	75	E	2018	2018-06-14	10	220000
M. capitata	75	F	2018	2018-06-14	17	422500
M. capitata	75	G	2018	2018-06-14	14	692500
M. capitata	75	H	2018	2018-06-14	17	2812500
M. capitata	75	I	2018	2018-06-14	12	655000
M. capitata	75	J	2018	2018-06-14	20	6675000
M. capitata	76	A	2018	2018-06-14	N/A	362500
M. capitata	76	B	2018	2018-06-14	17	1067500
M. capitata	76	C	2018	2018-06-14	19	337500
M. capitata	76	D	2018	2018-06-14	10	860000
M. capitata	76	E	2018	2018-06-14	14	460000
M. capitata	76	F	2018	2018-06-14	16	915000
M. capitata	76	G	2018	2018-06-14	15	357500
M. capitata	76	H	2018	2018-06-14	19	687500
M. capitata	76	I	2018	2018-06-14	18	870000
M. capitata	76	J	2018	2018-06-14	14	367500
M. capitata	78	A	2018	2018-06-14	12	1737500
M. capitata	78	B	2018	2018-06-14	14	N/A
M. capitata	78	C	2018	2018-06-14	15	137500
M. capitata	78	D	2018	2018-06-14	13	120000
M. capitata	78	E	2018	2018-06-14	16	445000
M. capitata	78	F	2018	2018-06-14	11	2462500
M. capitata	78	G	2018	2018-06-14	15	3412500
M. capitata	78	H	2018	2018-06-14	10	1850000
M. capitata	78	I	2018	2018-06-14	11	145000
M. capitata	78	J	2018	2018-06-14	N/A	250000
M. capitata	85	A	2018	2018-06-14	19	5112500
M. capitata	85	B	2018	2018-06-14	15	415000
M. capitata	85	C	2018	2018-06-14	17	N/A
M. capitata	85	D	2018	2018-06-14	11	2750000
M. capitata	85	E	2018	2018-06-14	13	662500
M. capitata	85	F	2018	2018-06-14	11	980000
M. capitata	85	G	2018	2018-06-14	13	187500
M. capitata	85	H	2018	2018-06-14	14	N/A
M. capitata	85	I	2018	2018-06-14	14	682500
M. capitata	85	J	2018	2018-06-14	18	250000
M. capitata	102	A	2018	2018-06-14	8	440000
M. capitata	102	B	2018	2018-06-14	10	105000
M. capitata	102	C	2018	2018-06-14	18	532500
M. capitata	102	D	2018	2018-06-14	14	575000
M. capitata	102	E	2018	2018-06-14	12	325000
M. capitata	102	F	2018	2018-06-14	16	325000
M. capitata	102	G	2018	2018-06-14	13	1650000
M. capitata	102	H	2018	2018-06-14	13	1812500
M. capitata	102	I	2018	2018-06-14	10	187500
M. capitata	102	J	2018	2018-06-14	12	425000
M. capitata	82	A	2018	2018-06-15	6	1400000
M. capitata	82	B	2018	2018-06-15	14	2900000
M. capitata	82	C	2018	2018-06-15	9	305000
M. capitata	82	D	2018	2018-06-15	9	1125000
M. capitata	82	E	2018	2018-06-15	12	355000
M. capitata	82	F	2018	2018-06-15	14	295000
M. capitata	82	G	2018	2018-06-15	13	422500
M. capitata	82	H	2018	2018-06-15	N/A	265000
M. capitata	82	I	2018	2018-06-15	5	465000
M. capitata	82	J	2018	2018-06-15	10	165000
M. capitata	85	A	2018	2018-06-15	12	1587500
M. capitata	85	B	2018	2018-06-15	15	912500
M. capitata	85	C	2018	2018-06-15	10	230000
M. capitata	85	D	2018	2018-06-15	15	930000
M. capitata	85	E	2018	2018-06-15	11	440000
M. capitata	85	F	2018	2018-06-15	13	257500
M. capitata	85	G	2018	2018-06-15	13	447500
M. capitata	85	H	2018	2018-06-15	11	225000
M. capitata	85	I	2018	2018-06-15	15	565000
M. capitata	85	J	2018	2018-06-15	10	180000
M. capitata	76	A	2018	2018-07-12	8	1325000
M. capitata	76	B	2018	2018-07-12	14	2375000
M. capitata	76	C	2018	2018-07-12	7	322500
M. capitata	76	D	2018	2018-07-12	9	1.69018e+06
M. capitata	76	E	2018	2018-07-12	12	1.97024e+06
M. capitata	76	F	2018	2018-07-12	10	2.11012e+06
M. capitata	76	G	2018	2018-07-12	10	1306250
M. capitata	76	H	2018	2018-07-12	11	2875000
M. capitata	76	I	2018	2018-07-12	8	2.14583e+06
M. capitata	76	J	2018	2018-07-12	13	2900000
M. capitata	85	A	2018	2018-07-12	16	2925000
M. capitata	85	B	2018	2018-07-12	18	4.02604e+06
M. capitata	85	C	2018	2018-07-12	12	3431250
M. capitata	85	D	2018	2018-07-12	8	1400000
M. capitata	85	E	2018	2018-07-12	11	3271875
M. capitata	85	F	2018	2018-07-12	16	1984375
M. capitata	85	G	2018	2018-07-12	10	477500
M. capitata	85	H	2018	2018-07-12	15	3309375
M. capitata	85	I	2018	2018-07-12	11	2.75521e+06
M. capitata	85	J	2018	2018-07-12	8	1.06027e+06
M. capitata	56	A	2018	2018-07-13	7	1968750
M. capitata	56	B	2018	2018-07-13	6	1.52656e+06
M. capitata	56	C	2018	2018-07-13	6	2775000
M. capitata	56	D	2018	2018-07-13	4	1675000
M. capitata	56	E	2018	2018-07-13	10	1450000
M. capitata	56	F	2018	2018-07-13	7	1.16761e+06
M. capitata	56	G	2018	2018-07-13	8	1534375
M. capitata	56	H	2018	2018-07-13	8	2900000
M. capitata	56	I	2018	2018-07-13	9	1.11235e+06
M. capitata	56	J	2018	2018-07-13	15	2425000
M. capitata	78	A	2018	2018-07-13	15	262500
M. capitata	78	B	2018	2018-07-13	19	445000
M. capitata	78	C	2018	2018-07-13	15	262500
M. capitata	78	D	2018	2018-07-13	13	492500
M. capitata	78	E	2018	2018-07-13	17	147500
M. capitata	78	F	2018	2018-07-13	15	N/A
M. capitata	78	G	2018	2018-07-13	13	N/A
M. capitata	78	H	2018	2018-07-13	14	N/A
M. capitata	78	I	2018	2018-07-13	15	N/A
M. capitata	78	J	2018	2018-07-13	11	167500
M. capitata	82	A	2018	2018-07-13	8	3515625
M. capitata	82	B	2018	2018-07-13	20	4046875
M. capitata	82	C	2018	2018-07-13	N/A	6718750
M. capitata	82	D	2018	2018-07-13	16	3462500
M. capitata	82	E	2018	2018-07-13	15	4.06771e+06
M. capitata	82	F	2018	2018-07-13	15	5.04167e+06
M. capitata	82	G	2018	2018-07-13	12	4.61458e+06
M. capitata	82	H	2018	2018-07-13	13	5.86458e+06
M. capitata	82	I	2018	2018-07-13	15	4.60417e+06
M. capitata	82	J	2018	2018-07-13	11	4.64583e+06
M. capitata	85	A	2018	2018-07-13	15	1850000
M. capitata	85	B	2018	2018-07-13	15	1.74219e+06
M. capitata	85	C	2018	2018-07-13	7	1.13021e+06
M. capitata	85	D	2018	2018-07-13	10	2500000
M. capitata	85	E	2018	2018-07-13	17	787054
M. capitata	85	F	2018	2018-07-13	16	3718750
M. capitata	85	G	2018	2018-07-13	9	1.69844e+06
M. capitata	85	H	2018	2018-07-13	7	709375
M. capitata	85	I	2018	2018-07-13	14	2468750
M. capitata	85	J	2018	2018-07-13	14	3.15104e+06
M. capitata	86	A	2018	2018-07-13	9	135000
M. capitata	86	B	2018	2018-07-13	11	915179
M. capitata	86	C	2018	2018-07-13	9	946429
M. capitata	86	D	2018	2018-07-13	9	250000
M. capitata	86	E	2018	2018-07-13	6	282500
M. capitata	86	F	2018	2018-07-13	10	1.0692e+06
M. capitata	86	G	2018	2018-07-13	9	387500
M. capitata	86	H	2018	2018-07-13	7	681250
M. capitata	86	I	2018	2018-07-13	6	192500
M. capitata	86	J	2018	2018-07-13	7	202500
M. capitata	104	A	2018	2018-07-13	16	N/A
M. capitata	104	B	2018	2018-07-13	15	N/A
M. capitata	104	C	2018	2018-07-13	14	N/A
M. capitata	104	D	2018	2018-07-13	11	N/A
M. capitata	104	E	2018	2018-07-13	16	N/A
M. capitata	104	F	2018	2018-07-13	15	N/A
M. capitata	104	G	2018	2018-07-13	11	N/A
M. capitata	104	H	2018	2018-07-13	16	N/A
M. capitata	104	I	2018	2018-07-13	13	N/A
M. capitata	104	J	2018	2018-07-13	18	N/A
Montipora spp.	59	A	2018	2018-06-30	14	1850000
Montipora spp.	59	B	2018	2018-06-30	15	1200000
Montipora spp.	59	C	2018	2018-06-30	9	1.91964e+06
Montipora spp.	59	D	2018	2018-06-30	12	1612500
Montipora spp.	59	E	2018	2018-06-30	12	1.3817e+06
Montipora spp.	59	F	2018	2018-06-30	13	1.02708e+06
Montipora spp.	59	G	2018	2018-06-30	11	1.91071e+06
Montipora spp.	59	H	2018	2018-06-30	10	2.28393e+06
Montipora spp.	59	I	2018	2018-06-30	11	1.75833e+06
Montipora spp.	59	J	2018	2018-06-30	11	1750000
Montipora spp.	104	A	2018	2018-06-30	6	70000
Montipora spp.	104	B	2018	2018-06-30	9	302500
Montipora spp.	104	C	2018	2018-06-30	8	557500
Montipora spp.	104	D	2018	2018-06-30	9	578824
Montipora spp.	104	E	2018	2018-06-30	9	425000
Montipora spp.	104	F	2018	2018-06-30	7	457500
Montipora spp.	104	G	2018	2018-06-30	8	622500
Montipora spp.	104	H	2018	2018-06-30	8	50000
Montipora spp.	104	I	2018	2018-06-30	4	82500
Montipora spp.	104	J	2018	2018-06-30	5	1043750
Montipora spp.	78	A	2018	2018-07-02	9	607500
Montipora spp.	78	B	2018	2018-07-02	8	616875
Montipora spp.	78	C	2018	2018-07-02	9	689375
Montipora spp.	78	D	2018	2018-07-02	8	677143
Montipora spp.	78	E	2018	2018-07-02	8	875000
Montipora spp.	78	F	2018	2018-07-02	5	503036
Montipora spp.	78	G	2018	2018-07-02	8	522321
Montipora spp.	78	H	2018	2018-07-02	7	659375
Montipora spp.	78	I	2018	2018-07-02	5	984375
Montipora spp.	78	J	2018	2018-07-02	5	795000
Montipora spp.	59	A	2018	2018-07-03	15	1630000
Montipora spp.	59	B	2018	2018-07-03	7	167000
Montipora spp.	59	C	2018	2018-07-03	8	N/A
Montipora spp.	59	D	2018	2018-07-03	9	1910000
Montipora spp.	59	E	2018	2018-07-03	7	119000
Montipora spp.	59	F	2018	2018-07-03	4	401667
Montipora spp.	59	G	2018	2018-07-03	11	370000
Montipora spp.	59	H	2018	2018-07-03	5	51000
Montipora spp.	59	I	2018	2018-07-03	9	1297500
Montipora spp.	59	J	2018	2018-07-03	13	516250
Montipora spp.	59	A	2018	2018-07-04	12	N/A
Montipora spp.	59	B	2018	2018-07-04	9	1125000
Montipora spp.	59	C	2018	2018-07-04	7	421667
Montipora spp.	59	D	2018	2018-07-04	6	375000
Montipora spp.	59	E	2018	2018-07-04	6	443750
Montipora spp.	59	F	2018	2018-07-04	10	482500
Montipora spp.	59	G	2018	2018-07-04	7	546250
Montipora spp.	59	H	2018	2018-07-04	8	544167
Montipora spp.	59	I	2018	2018-07-04	10	1325000
Montipora spp.	59	J	2018	2018-07-04	10	1025000
Montipora spp.	56	A	2018	2018-07-05	10	803571
Montipora spp.	56	B	2018	2018-07-05	5	123000
Montipora spp.	56	C	2018	2018-07-05	5	648929
Montipora spp.	56	D	2018	2018-07-05	6	171000
Montipora spp.	56	E	2018	2018-07-05	6	597619
Montipora spp.	56	F	2018	2018-07-05	9	711786
Montipora spp.	56	G	2018	2018-07-05	9	736607
Montipora spp.	56	H	2018	2018-07-05	12	750000
Montipora spp.	56	I	2018	2018-07-05	11	662500
Montipora spp.	56	J	2018	2018-07-05	8	562500
Montipora spp.	56	A	2018	2018-07-06	7	123000
Montipora spp.	56	B	2018	2018-07-06	7	232750
Montipora spp.	56	C	2018	2018-07-06	12	1115000
Montipora spp.	56	D	2018	2018-07-06	7	378333
Montipora spp.	56	E	2018	2018-07-06	10	292000
Montipora spp.	56	F	2018	2018-07-06	12	375000
Montipora spp.	56	G	2018	2018-07-06	8	163000
Montipora spp.	56	H	2018	2018-07-06	9	153000
Montipora spp.	56	I	2018	2018-07-06	12	204000
Montipora spp.	56	J	2018	2018-07-06	8	119000
Montipora spp.	59	A	2018	2018-07-06	11	887500
Montipora spp.	59	B	2018	2018-07-06	6	1625000
Montipora spp.	59	C	2018	2018-07-06	13	1.00333e+06
Montipora spp.	59	D	2018	2018-07-06	10	173000
Montipora spp.	59	E	2018	2018-07-06	9	570000
Montipora spp.	59	F	2018	2018-07-06	8	444167
Montipora spp.	59	G	2018	2018-07-06	7	330000
Montipora spp.	59	H	2018	2018-07-06	11	1695000
Montipora spp.	59	I	2018	2018-07-06	10	642857
Montipora spp.	59	J	2018	2018-07-06	9	855357
Montipora spp.	59	A	2018	2018-07-07	11	1100000
Montipora spp.	59	B	2018	2018-07-07	6	1155000
Montipora spp.	59	C	2018	2018-07-07	7	939167
Montipora spp.	59	D	2018	2018-07-07	9	746429
Montipora spp.	59	E	2018	2018-07-07	11	975000
Montipora spp.	59	F	2018	2018-07-07	10	275000
Montipora spp.	59	G	2018	2018-07-07	15	1185000
Montipora spp.	59	H	2018	2018-07-07	7	72000
Montipora spp.	59	I	2018	2018-07-07	10	187000
Montipora spp.	59	J	2018	2018-07-07	6	450833
Montipora spp.	78	A	2018	2018-07-07	10	386667
Montipora spp.	78	B	2018	2018-07-07	8	226000
Montipora spp.	78	C	2018	2018-07-07	11	385000
Montipora spp.	78	D	2018	2018-07-07	12	242500
Montipora spp.	78	E	2018	2018-07-07	7	149000
Montipora spp.	78	F	2018	2018-07-07	11	701429
Montipora spp.	78	G	2018	2018-07-07	8	114000
Montipora spp.	78	H	2018	2018-07-07	7	405000
Montipora spp.	78	I	2018	2018-07-07	9	502500
Montipora spp.	78	J	2018	2018-07-07	12	295417
Montipora spp.	75	A	2018	2018-07-07	12	142000
Montipora spp.	75	B	2018	2018-07-07	9	50000
Montipora spp.	75	C	2018	2018-07-07	9	98000
Montipora spp.	75	D	2018	2018-07-07	7	54000
Montipora spp.	75	E	2018	2018-07-07	11	25000
Montipora spp.	75	F	2018	2018-07-07	10	27000
Montipora spp.	75	G	2018	2018-07-07	10	85000
Montipora spp.	75	H	2018	2018-07-07	8	84000
Montipora spp.	75	I	2018	2018-07-07	11	232000
Montipora spp.	75	J	2018	2018-07-07	11	56000
Montipora spp.	20	A	2018	2018-07-08	5	196000
Montipora spp.	20	B	2018	2018-07-08	8	84000
Montipora spp.	20	C	2018	2018-07-08	4	65000
Montipora spp.	20	D	2018	2018-07-08	5	406154
Montipora spp.	20	E	2018	2018-07-08	5	100000
Montipora spp.	20	F	2018	2018-07-08	7	59000
Montipora spp.	20	G	2018	2018-07-08	5	137000
Montipora spp.	20	H	2018	2018-07-08	6	132000
Montipora spp.	20	I	2018	2018-07-08	7	131000
Montipora spp.	20	J	2018	2018-07-08	N/A	N/A
Montipora spp.	76	A	2018	2018-07-08	9	837500
Montipora spp.	76	B	2018	2018-07-08	15	1325000
Montipora spp.	76	C	2018	2018-07-08	8	477500
Montipora spp.	76	D	2018	2018-07-08	10	802381
Montipora spp.	76	E	2018	2018-07-08	12	514167
Montipora spp.	76	F	2018	2018-07-08	9	193000
Montipora spp.	76	G	2018	2018-07-08	10	228000
Montipora spp.	76	H	2018	2018-07-08	6	92000
Montipora spp.	76	I	2018	2018-07-08	11	535556
Montipora spp.	76	J	2018	2018-07-08	N/A	N/A
Montipora spp.	74	A	2018	2018-07-08	8	135000
Montipora spp.	74	B	2018	2018-07-08	3	61000
Montipora spp.	74	C	2018	2018-07-08	7	134000
Montipora spp.	74	D	2018	2018-07-08	5	42000
Montipora spp.	74	E	2018	2018-07-08	6	94000
Montipora spp.	74	F	2018	2018-07-08	4	38000
Montipora spp.	74	G	2018	2018-07-08	4	31000
Montipora spp.	74	H	2018	2018-07-08	7	39000
Montipora spp.	74	I	2018	2018-07-08	4	33000
Montipora spp.	74	J	2018	2018-07-08	4	23000
Montipora spp.	15	A	2018	2018-07-09	13	1560000
Montipora spp.	15	B	2018	2018-07-09	9	619643
Montipora spp.	15	C	2018	2018-07-09	7	1.04667e+06
Montipora spp.	15	D	2018	2018-07-09	8	1105000
Montipora spp.	15	E	2018	2018-07-09	8	1140000
Montipora spp.	15	F	2018	2018-07-09	8	805952
Montipora spp.	15	G	2018	2018-07-09	13	789286
Montipora spp.	15	H	2018	2018-07-09	8	1455000
Montipora spp.	15	I	2018	2018-07-09	7	1170000
Montipora spp.	15	J	2018	2018-07-09	8	1165000
Montipora spp.	76	A	2018	2018-07-09	12	771875
Montipora spp.	76	B	2018	2018-07-09	8	740625
Montipora spp.	76	C	2018	2018-07-09	9	255000
Montipora spp.	76	D	2018	2018-07-09	10	1093125
Montipora spp.	76	E	2018	2018-07-09	12	1.70417e+06
Montipora spp.	76	F	2018	2018-07-09	10	1.99167e+06
Montipora spp.	76	G	2018	2018-07-09	11	1.77917e+06
Montipora spp.	76	H	2018	2018-07-09	11	1550000
Montipora spp.	76	I	2018	2018-07-09	9	150000
Montipora spp.	76	J	2018	2018-07-09	11	1.83333e+06
Montipora spp.	102	A	2018	2018-07-09	7	693750
Montipora spp.	102	B	2018	2018-07-09	10	66000
Montipora spp.	102	C	2018	2018-07-09	6	679375
Montipora spp.	102	D	2018	2018-07-09	7	904167
Montipora spp.	102	E	2018	2018-07-09	5	2.00833e+06
Montipora spp.	102	F	2018	2018-07-09	6	597500
Montipora spp.	102	G	2018	2018-07-09	3	1205000
Montipora spp.	102	H	2018	2018-07-09	7	822768
Montipora spp.	102	I	2018	2018-07-09	7	1602500
Montipora spp.	102	J	2018	2018-07-09	6	785714
Montipora spp.	74	A	2018	2018-07-09	N/A	629375
Montipora spp.	74	B	2018	2018-07-09	12	286667
Montipora spp.	74	C	2018	2018-07-09	11	425000
Montipora spp.	74	D	2018	2018-07-09	N/A	1.64583e+06
Montipora spp.	74	E	2018	2018-07-09	9	1436250
Montipora spp.	74	F	2018	2018-07-09	12	580000
Montipora spp.	74	G	2018	2018-07-09	10	602500
Montipora spp.	74	H	2018	2018-07-09	9	677500
Montipora spp.	74	I	2018	2018-07-09	14	N/A
Montipora spp.	74	J	2018	2018-07-09	10	1.51833e+06
Montipora spp.	59	A	2018	2018-07-28	11	681429
Montipora spp.	59	B	2018	2018-07-28	9	456061
Montipora spp.	59	C	2018	2018-07-28	5	837500
Montipora spp.	59	D	2018	2018-07-28	6	620000
Montipora spp.	59	E	2018	2018-07-28	13	1900000
Montipora spp.	59	F	2018	2018-07-28	14	1110000
Montipora spp.	59	G	2018	2018-07-28	6	767857
Montipora spp.	59	H	2018	2018-07-28	7	438333
Montipora spp.	59	I	2018	2018-07-28	N/A	N/A
Montipora spp.	59	J	2018	2018-07-28	N/A	N/A
Montipora spp.	78	A	2018	2018-07-29	6	1087500
Montipora spp.	78	B	2018	2018-07-29	7	1440000
Montipora spp.	78	C	2018	2018-07-29	8	1.62708e+06
Montipora spp.	78	D	2018	2018-07-29	7	1.89167e+06
Montipora spp.	78	E	2018	2018-07-29	7	1.88333e+06
Montipora spp.	78	F	2018	2018-07-29	8	1.90833e+06
Montipora spp.	78	G	2018	2018-07-29	8	810714
Montipora spp.	78	H	2018	2018-07-29	7	1190000
Montipora spp.	78	I	2018	2018-07-29	10	1135000
Montipora spp.	78	J	2018	2018-07-29	11	1575000
Montipora spp.	82	A	2018	2018-07-29	11	386667
Montipora spp.	82	B	2018	2018-07-29	7	746786
Montipora spp.	82	C	2018	2018-07-29	4	394167
Montipora spp.	82	D	2018	2018-07-29	5	817857
Montipora spp.	82	E	2018	2018-07-29	7	270000
Montipora spp.	82	F	2018	2018-07-29	4	710268
Montipora spp.	82	G	2018	2018-07-29	9	475000
Montipora spp.	82	H	2018	2018-07-29	6	735625
Montipora spp.	82	I	2018	2018-07-29	5	N/A
Montipora spp.	82	J	2018	2018-07-29	4	470000
Montipora spp.	59	A	2018	2018-07-30	N/A	2.56667e+06
Montipora spp.	59	B	2018	2018-07-30	9	1365000
Montipora spp.	59	C	2018	2018-07-30	6	1155000
Montipora spp.	59	D	2018	2018-07-30	8	1045000
Montipora spp.	59	E	2018	2018-07-30	8	272500
Montipora spp.	59	F	2018	2018-07-30	12	1.86667e+06
Montipora spp.	59	G	2018	2018-07-30	10	630000
Montipora spp.	59	H	2018	2018-07-30	6	1360000
Montipora spp.	59	I	2018	2018-07-30	6	662500
Montipora spp.	59	J	2018	2018-07-30	7	1425000
Montipora spp.	78	A	2018	2018-07-30	9	373333
Montipora spp.	78	B	2018	2018-07-30	N/A	668750
Montipora spp.	78	C	2018	2018-07-30	10	1.52833e+06
Montipora spp.	78	D	2018	2018-07-30	13	1675000
Montipora spp.	78	E	2018	2018-07-30	15	1570000
Montipora spp.	78	F	2018	2018-07-30	9	1495000
Montipora spp.	78	G	2018	2018-07-30	11	997857
Montipora spp.	78	H	2018	2018-07-30	8	1725000
Montipora spp.	78	I	2018	2018-07-30	8	1135000
Montipora spp.	78	J	2018	2018-07-30	11	575000
Montipora spp.	82	A	2018	2018-07-30	13	772768
Montipora spp.	82	B	2018	2018-07-30	14	990000
Montipora spp.	82	C	2018	2018-07-30	14	1340000
Montipora spp.	82	D	2018	2018-07-30	11	867143
Montipora spp.	82	E	2018	2018-07-30	N/A	583125
Montipora spp.	82	F	2018	2018-07-30	N/A	380000
Montipora spp.	82	G	2018	2018-07-30	13	365000
Montipora spp.	82	H	2018	2018-07-30	15	527500
Montipora spp.	82	I	2018	2018-07-30	8	617500
Montipora spp.	82	J	2018	2018-07-30	12	602500
Montipora spp.	102	A	2018	2018-08-03	6	1.85833e+06
Montipora spp.	102	B	2018	2018-08-03	4	707500
Montipora spp.	102	C	2018	2018-08-03	7	734375
Montipora spp.	102	D	2018	2018-08-03	5	572500
Montipora spp.	102	E	2018	2018-08-03	8	1275000
Montipora spp.	102	F	2018	2018-08-03	6	564773
Montipora spp.	102	G	2018	2018-08-03	5	450000
Montipora spp.	102	H	2018	2018-08-03	4	56000
Montipora spp.	102	I	2018	2018-08-03	6	73000
Montipora spp.	102	J	2018	2018-08-03	5	1445000
Montipora spp.	15	A	2018	2018-08-11	15	1.90089e+06
Montipora spp.	15	B	2018	2018-08-11	10	1337500
Montipora spp.	15	C	2018	2018-08-11	9	1.64844e+06
Montipora spp.	15	D	2018	2018-08-11	10	1.81362e+06
Montipora spp.	15	E	2018	2018-08-11	5	775000
Montipora spp.	15	F	2018	2018-08-11	11	1381250
Montipora spp.	15	G	2018	2018-08-11	12	1450000
Montipora spp.	15	H	2018	2018-08-11	13	1287500
Montipora spp.	15	I	2018	2018-08-11	9	1906250
Montipora spp.	15	J	2018	2018-08-11	13	1.83371e+06
Montipora spp.	18	A	2018	2018-08-11	10	2.32292e+06
Montipora spp.	18	B	2018	2018-08-11	8	2.21607e+06
Montipora spp.	18	C	2018	2018-08-11	11	1.88393e+06
Montipora spp.	18	D	2018	2018-08-11	11	2325000
Montipora spp.	18	E	2018	2018-08-11	12	2.04315e+06
Montipora spp.	18	F	2018	2018-08-11	13	2.40469e+06
Montipora spp.	18	G	2018	2018-08-11	10	N/A
Montipora spp.	18	H	2018	2018-08-11	9	2.14583e+06
Montipora spp.	18	I	2018	2018-08-11	15	2.45357e+06
Montipora spp.	18	J	2018	2018-08-11	8	1400000
Montipora spp.	78	A	2018	2018-08-13	8	1125000
Montipora spp.	78	B	2018	2018-08-13	9	1165000
Montipora spp.	78	C	2018	2018-08-13	9	142000
Montipora spp.	78	D	2018	2018-08-13	15	2662500
Montipora spp.	78	E	2018	2018-08-13	6	28000
Montipora spp.	78	F	2018	2018-08-13	10	683125
Montipora spp.	78	G	2018	2018-08-13	10	1207500
Montipora spp.	78	H	2018	2018-08-13	6	1685000
Montipora spp.	78	I	2018	2018-08-13	10	2650000
Montipora spp.	78	J	2018	2018-08-13	10	2.27083e+06
Montipora spp.	82	A	2018	2018-08-14	7	580000
Montipora spp.	82	B	2018	2018-08-14	9	500000
Montipora spp.	82	C	2018	2018-08-14	5	1.98333e+06
Montipora spp.	82	D	2018	2018-08-14	7	1310000
Montipora spp.	82	E	2018	2018-08-14	6	580000
Montipora spp.	82	F	2018	2018-08-14	6	570000
Montipora spp.	82	G	2018	2018-08-14	7	181000
Montipora spp.	82	H	2018	2018-08-14	8	766071
Montipora spp.	82	I	2018	2018-08-14	7	335000
Montipora spp.	82	J	2018	2018-08-14	3	767411
Montipora spp.	82	A	2018	2018-08-28	7	766667
Montipora spp.	82	B	2018	2018-08-28	5	268000
Montipora spp.	82	C	2018	2018-08-28	5	560000
Montipora spp.	82	D	2018	2018-08-28	4	176000
Montipora spp.	82	E	2018	2018-08-28	5	130000
Montipora spp.	82	F	2018	2018-08-28	4	207000
Montipora spp.	82	G	2018	2018-08-28	5	102000
Montipora spp.	82	H	2018	2018-08-28	4	297083
Montipora spp.	82	I	2018	2018-08-28	4	106000
Montipora spp.	82	J	2018	2018-08-28	3	29000

## Sheet: 2. Egg_Volume
Species	Colony No.	Year	Date	Photo No.	Diameter (um)	Radius (mm)	Vol (mm^3)
M. capitata	5	2019	2019-07-01	1	433.4	0.2167	0.0426251
M. capitata	5	2019	2019-07-01	1	409.92	0.20496	0.0360658
M. capitata	5	2019	2019-07-01	1	443.58	0.22179	0.0456998
M. capitata	5	2019	2019-07-01	1	437.82	0.21891	0.0439425
M. capitata	5	2019	2019-07-01	1	392.72	0.19636	0.0317137
M. capitata	5	2019	2019-07-01	2	441.24	0.22062	0.0449804
M. capitata	5	2019	2019-07-01	2	446.97	0.223485	0.0467556
M. capitata	5	2019	2019-07-01	2	434.4	0.2172	0.0429208
M. capitata	5	2019	2019-07-01	2	367.92	0.18396	0.026077
M. capitata	5	2019	2019-07-01	2	434.85	0.217425	0.0430543
M. capitata	5	2019	2019-07-01	3	427.44	0.21372	0.0408906
M. capitata	5	2019	2019-07-01	3	421.39	0.210695	0.0391788
M. capitata	5	2019	2019-07-01	3	436.54	0.21827	0.0435582
M. capitata	5	2019	2019-07-01	3	449.32	0.22466	0.0474969
M. capitata	5	2019	2019-07-01	4	407.92	0.20396	0.0355405
M. capitata	5	2019	2019-07-01	4	456.61	0.228305	0.0498465
M. capitata	5	2019	2019-07-01	4	437.12	0.21856	0.0437321
M. capitata	5	2019	2019-07-01	4	431.74	0.21587	0.0421371
M. capitata	5	2019	2019-07-01	4	435.65	0.217825	0.0432924
M. capitata	5	2019	2019-07-01	5	409.76	0.20488	0.0360236
M. capitata	5	2019	2019-07-01	5	421.13	0.210565	0.0391063
M. capitata	5	2019	2019-07-01	5	439.6	0.2198	0.0444807
M. capitata	5	2019	2019-07-01	5	434.5	0.21725	0.0429504
M. capitata	5	2019	2019-07-01	6	418.94	0.20947	0.0384994
M. capitata	5	2019	2019-07-01	6	419.41	0.209705	0.0386291
M. capitata	5	2019	2019-07-01	6	432.44	0.21622	0.0423424
M. capitata	5	2019	2019-07-01	6	425.52	0.21276	0.0403421
M. capitata	6	2019	2019-07-01	1	418.34	0.20917	0.0383342
M. capitata	6	2019	2019-07-01	1	407.47	0.203735	0.035423
M. capitata	6	2019	2019-07-01	1	439.74	0.21987	0.0445232
M. capitata	6	2019	2019-07-01	1	413.45	0.206725	0.0370056
M. capitata	6	2019	2019-07-01	1	384.36	0.19218	0.0297312
M. capitata	6	2019	2019-07-01	2	439.28	0.21964	0.0443836
M. capitata	6	2019	2019-07-01	2	431.8	0.2159	0.0421547
M. capitata	6	2019	2019-07-01	2	441.47	0.220735	0.0450507
M. capitata	6	2019	2019-07-01	2	445.48	0.22274	0.0462895
M. capitata	6	2019	2019-07-01	2	441.79	0.220895	0.0451488
M. capitata	6	2019	2019-07-01	3	420.62	0.21031	0.0389644
M. capitata	6	2019	2019-07-01	3	400.51	0.200255	0.0336386
M. capitata	6	2019	2019-07-01	3	429.38	0.21469	0.0414499
M. capitata	6	2019	2019-07-01	3	407.97	0.203985	0.0355535
M. capitata	6	2019	2019-07-01	3	448.11	0.224055	0.0471142
M. capitata	6	2019	2019-07-01	4	403.54	0.20177	0.0344079
M. capitata	6	2019	2019-07-01	4	414.4	0.2072	0.0372613
M. capitata	6	2019	2019-07-01	4	458.85	0.229425	0.0505837
M. capitata	6	2019	2019-07-01	4	397.26	0.19863	0.0328264
M. capitata	6	2019	2019-07-01	5	447.54	0.22377	0.0469347
M. capitata	6	2019	2019-07-01	5	432.91	0.216455	0.0424806
M. capitata	6	2019	2019-07-01	5	381.13	0.190565	0.028988
M. capitata	6	2019	2019-07-01	5	418.33	0.209165	0.0383315
M. capitata	6	2019	2019-07-01	5	387.41	0.193705	0.0304446
M. capitata	6	2019	2019-07-01	6	428.59	0.214295	0.0412216
M. capitata	6	2019	2019-07-01	6	414.65	0.207325	0.0373287
M. capitata	6	2019	2019-07-01	6	418.54	0.20927	0.0383892
M. capitata	6	2019	2019-07-01	6	409.15	0.204575	0.0358629
M. capitata	6	2019	2019-07-01	6	438.9	0.21945	0.0442685
M. capitata	10	2019	2019-07-01	1	442.5	0.22125	0.0453668
M. capitata	10	2019	2019-07-01	1	422.53	0.211265	0.0394976
M. capitata	10	2019	2019-07-01	1	426.77	0.213385	0.0406986
M. capitata	10	2019	2019-07-01	1	427.34	0.21367	0.0408619
M. capitata	10	2019	2019-07-01	1	421.38	0.21069	0.039176
M. capitata	10	2019	2019-07-01	2	415.75	0.207875	0.0376266
M. capitata	10	2019	2019-07-01	2	375.44	0.18772	0.0277089
M. capitata	10	2019	2019-07-01	2	428.66	0.21433	0.0412418
M. capitata	10	2019	2019-07-01	2	441.54	0.22077	0.0450722
M. capitata	10	2019	2019-07-01	2	429.68	0.21484	0.0415369
M. capitata	10	2019	2019-07-01	3	440.26	0.22013	0.0446813
M. capitata	10	2019	2019-07-01	3	417.51	0.208755	0.0381065
M. capitata	10	2019	2019-07-01	3	403.56	0.20178	0.034413
M. capitata	10	2019	2019-07-01	3	412.53	0.206265	0.0367591
M. capitata	10	2019	2019-07-01	3	458.11	0.229055	0.0503393
M. capitata	10	2019	2019-07-01	4	429.95	0.214975	0.0416152
M. capitata	10	2019	2019-07-01	4	439.63	0.219815	0.0444898
M. capitata	10	2019	2019-07-01	4	446.1	0.22305	0.0464831
M. capitata	10	2019	2019-07-01	4	429.8	0.2149	0.0415717
M. capitata	10	2019	2019-07-01	4	437.42	0.21871	0.0438222
M. capitata	10	2019	2019-07-01	5	421.72	0.21086	0.0392709
M. capitata	10	2019	2019-07-01	5	443.71	0.221855	0.04574
M. capitata	10	2019	2019-07-01	5	463.09	0.231545	0.0519989
M. capitata	10	2019	2019-07-01	5	431.43	0.215715	0.0420464
M. capitata	10	2019	2019-07-01	5	421.02	0.21051	0.0390757
M. capitata	10	2019	2019-07-01	6	412.37	0.206185	0.0367163
M. capitata	10	2019	2019-07-01	6	462.56	0.23128	0.0518206
M. capitata	10	2019	2019-07-01	6	437.99	0.218995	0.0439937
M. capitata	10	2019	2019-07-01	6	433.24	0.21662	0.0425779
M. capitata	24	2019	2019-07-01	1	397.14	0.19857	0.0327966
M. capitata	24	2019	2019-07-01	1	463.34	0.23167	0.0520832
M. capitata	24	2019	2019-07-01	1	459.58	0.22979	0.0508255
M. capitata	24	2019	2019-07-01	1	404.93	0.202465	0.0347647
M. capitata	24	2019	2019-07-01	1	450.8	0.2254	0.0479678
M. capitata	24	2019	2019-07-01	2	416.26	0.20813	0.0377652
M. capitata	24	2019	2019-07-01	2	382.98	0.19149	0.0294121
M. capitata	24	2019	2019-07-01	2	441.12	0.22056	0.0449437
M. capitata	24	2019	2019-07-01	2	485.27	0.242635	0.0598341
M. capitata	24	2019	2019-07-01	2	405.83	0.202915	0.034997
M. capitata	24	2019	2019-07-01	3	434.61	0.217305	0.0429831
M. capitata	24	2019	2019-07-01	3	405.59	0.202795	0.0349349
M. capitata	24	2019	2019-07-01	3	410.57	0.205285	0.0362376
M. capitata	24	2019	2019-07-01	3	392.65	0.196325	0.0316968
M. capitata	24	2019	2019-07-01	4	435.77	0.217885	0.0433282
M. capitata	24	2019	2019-07-01	4	351.03	0.175515	0.0226481
M. capitata	24	2019	2019-07-01	4	419.56	0.20978	0.0386706
M. capitata	24	2019	2019-07-01	4	443.09	0.221545	0.0455485
M. capitata	24	2019	2019-07-01	4	453.6	0.2268	0.0488672
M. capitata	24	2019	2019-07-01	5	509.17	0.254585	0.0691173
M. capitata	24	2019	2019-07-01	5	468.57	0.234285	0.0538669
M. capitata	24	2019	2019-07-01	5	381.01	0.190505	0.0289606
M. capitata	24	2019	2019-07-01	5	448.05	0.224025	0.0470953
M. capitata	24	2019	2019-07-01	5	447.64	0.22382	0.0469661
M. capitata	24	2019	2019-07-01	6	429.51	0.214755	0.0414876
M. capitata	24	2019	2019-07-01	6	473.18	0.23659	0.0554725
M. capitata	24	2019	2019-07-01	6	407.91	0.203955	0.0355379
M. capitata	24	2019	2019-07-01	6	444.3	0.22215	0.0459227
M. capitata	24	2019	2019-07-01	6	427.21	0.213605	0.0408247
M. capitata	27	2019	2019-07-01	1	441.48	0.22074	0.0450538
M. capitata	27	2019	2019-07-01	1	421.35	0.210675	0.0391676
M. capitata	27	2019	2019-07-01	1	431.74	0.21587	0.0421371
M. capitata	27	2019	2019-07-01	1	442.19	0.221095	0.0452715
M. capitata	27	2019	2019-07-01	2	453.42	0.22671	0.048809
M. capitata	27	2019	2019-07-01	2	453.75	0.226875	0.0489157
M. capitata	27	2019	2019-07-01	2	432.27	0.216135	0.0422925
M. capitata	27	2019	2019-07-01	2	437.72	0.21886	0.0439124
M. capitata	27	2019	2019-07-01	2	442.27	0.221135	0.0452961
M. capitata	27	2019	2019-07-01	3	436.72	0.21836	0.0436122
M. capitata	27	2019	2019-07-01	3	431.75	0.215875	0.0421401
M. capitata	27	2019	2019-07-01	3	433.5	0.21675	0.0426546
M. capitata	27	2019	2019-07-01	3	415.78	0.20789	0.0376348
M. capitata	27	2019	2019-07-01	4	436.52	0.21826	0.0435523
M. capitata	27	2019	2019-07-01	4	411.07	0.205535	0.0363702
M. capitata	27	2019	2019-07-01	4	426.13	0.213065	0.0405158
M. capitata	27	2019	2019-07-01	4	402.3	0.20115	0.0340917
M. capitata	27	2019	2019-07-01	4	419.88	0.20994	0.0387591
M. capitata	27	2019	2019-07-01	5	441.77	0.220885	0.0451426
M. capitata	27	2019	2019-07-01	5	460.61	0.230305	0.051168
M. capitata	27	2019	2019-07-01	5	430.04	0.21502	0.0416414
M. capitata	27	2019	2019-07-01	5	448.19	0.224095	0.0471395
M. capitata	27	2019	2019-07-01	5	428.47	0.214235	0.0411869
M. capitata	27	2019	2019-07-01	6	408.03	0.204015	0.0355692
M. capitata	27	2019	2019-07-01	6	397.19	0.198595	0.032809
M. capitata	27	2019	2019-07-01	6	398.06	0.19903	0.0330251
M. capitata	27	2019	2019-07-01	6	431.06	0.21553	0.0419384
M. capitata	27	2019	2019-07-01	6	440.78	0.22039	0.0448398
M. capitata	30	2019	2019-07-01	1	414.84	0.20742	0.0373801
M. capitata	30	2019	2019-07-01	1	439.58	0.21979	0.0444746
M. capitata	30	2019	2019-07-01	1	441.36	0.22068	0.0450171
M. capitata	30	2019	2019-07-01	1	409.76	0.20488	0.0360236
M. capitata	30	2019	2019-07-01	3	404.29	0.202145	0.0346001
M. capitata	30	2019	2019-07-01	3	419.82	0.20991	0.0387425
M. capitata	30	2019	2019-07-01	3	438.1	0.21905	0.0440269
M. capitata	30	2019	2019-07-01	3	352.99	0.176495	0.0230296
M. capitata	30	2019	2019-07-01	4	391.15	0.195575	0.0313349
M. capitata	30	2019	2019-07-01	4	440.62	0.22031	0.044791
M. capitata	30	2019	2019-07-01	4	429.67	0.214835	0.041534
M. capitata	30	2019	2019-07-01	4	435.71	0.217855	0.0433103
M. capitata	30	2019	2019-07-01	4	476.91	0.238455	0.0567947
M. capitata	30	2019	2019-07-01	5	400.75	0.200375	0.0336991
M. capitata	30	2019	2019-07-01	5	441.93	0.220965	0.0451917
M. capitata	30	2019	2019-07-01	5	404.91	0.202455	0.0347595
M. capitata	30	2019	2019-07-01	5	399.98	0.19999	0.0335053
M. capitata	30	2019	2019-07-01	5	405.12	0.20256	0.0348136
M. capitata	30	2019	2019-07-01	6	263.93	0.131965	0.00962641
M. capitata	78	2019	2019-07-01	1	478.28	0.23914	0.0572855
M. capitata	78	2019	2019-07-01	1	398.39	0.199195	0.0331073
M. capitata	78	2019	2019-07-01	1	419.53	0.209765	0.0386623
M. capitata	78	2019	2019-07-01	1	426.91	0.213455	0.0407387
M. capitata	78	2019	2019-07-01	2	422.21	0.211105	0.0394079
M. capitata	78	2019	2019-07-01	2	440.47	0.220235	0.0447453
M. capitata	78	2019	2019-07-01	2	466.39	0.233195	0.0531185
M. capitata	78	2019	2019-07-01	2	457.95	0.228975	0.0502866
M. capitata	78	2019	2019-07-01	2	447.36	0.22368	0.0468781
M. capitata	78	2019	2019-07-01	3	454.22	0.22711	0.0490678
M. capitata	78	2019	2019-07-01	3	427.89	0.213945	0.0410199
M. capitata	78	2019	2019-07-01	3	443.92	0.22196	0.0458049
M. capitata	78	2019	2019-07-01	3	425.94	0.21297	0.0404616
M. capitata	78	2019	2019-07-01	3	448.72	0.22436	0.0473069
M. capitata	78	2019	2019-07-01	4	444.58	0.22229	0.0460096
M. capitata	78	2019	2019-07-01	4	457.73	0.228865	0.0502142
M. capitata	78	2019	2019-07-01	4	398.51	0.199255	0.0331372
M. capitata	78	2019	2019-07-01	4	416.5	0.20825	0.0378306
M. capitata	78	2019	2019-07-01	4	421.9	0.21095	0.0393212
M. capitata	78	2019	2019-07-01	5	467.87	0.233935	0.0536258
M. capitata	78	2019	2019-07-01	5	460.66	0.23033	0.0511847
M. capitata	78	2019	2019-07-01	5	421.18	0.21059	0.0391202
M. capitata	78	2019	2019-07-01	5	455.37	0.227685	0.0494415
M. capitata	78	2019	2019-07-01	6	451.31	0.225655	0.0481308
M. capitata	78	2019	2019-07-01	6	463.14	0.23157	0.0520158
M. capitata	78	2019	2019-07-01	6	430.21	0.215105	0.0416908
M. capitata	78	2019	2019-07-01	6	454.08	0.22704	0.0490225
M. capitata	85	2019	2019-07-01	1	431.96	0.21598	0.0422016
M. capitata	85	2019	2019-07-01	1	434.76	0.21738	0.0430276
M. capitata	85	2019	2019-07-01	1	404.35	0.202175	0.0346155
M. capitata	85	2019	2019-07-01	1	435.18	0.21759	0.0431524
M. capitata	85	2019	2019-07-01	1	414.2	0.2071	0.0372073
M. capitata	85	2019	2019-07-01	2	459	0.2295	0.0506333
M. capitata	85	2019	2019-07-01	2	432.3	0.21615	0.0423013
M. capitata	85	2019	2019-07-01	2	430.87	0.215435	0.0418829
M. capitata	85	2019	2019-07-01	2	439.86	0.21993	0.0445596
M. capitata	85	2019	2019-07-01	2	465.99	0.232995	0.052982
M. capitata	85	2019	2019-07-01	3	408.76	0.20438	0.0357605
M. capitata	85	2019	2019-07-01	3	439.58	0.21979	0.0444746
M. capitata	85	2019	2019-07-01	3	403.75	0.201875	0.0344616
M. capitata	85	2019	2019-07-01	3	442.21	0.221105	0.0452777
M. capitata	85	2019	2019-07-01	3	449.16	0.22458	0.0474462
M. capitata	85	2019	2019-07-01	4	453.44	0.22672	0.0488155
M. capitata	85	2019	2019-07-01	4	436.38	0.21819	0.0435104
M. capitata	85	2019	2019-07-01	4	432.05	0.216025	0.042228
M. capitata	85	2019	2019-07-01	4	417.04	0.20852	0.0379779
M. capitata	85	2019	2019-07-01	5	410.68	0.20534	0.0362668
M. capitata	85	2019	2019-07-01	5	450.64	0.22532	0.0479168
M. capitata	85	2019	2019-07-01	5	423.35	0.211675	0.039728
M. capitata	85	2019	2019-07-01	5	412.4	0.2062	0.0367244
M. capitata	85	2019	2019-07-01	6	419.38	0.20969	0.0386208
M. capitata	85	2019	2019-07-01	6	440.34	0.22017	0.0447057
M. capitata	85	2019	2019-07-01	6	460.79	0.230395	0.051228
M. capitata	85	2019	2019-07-01	6	447.23	0.223615	0.0468372
M. capitata	86	2019	2019-07-01	1	434.24	0.21712	0.0428734
M. capitata	86	2019	2019-07-01	1	431.33	0.215665	0.0420172
M. capitata	86	2019	2019-07-01	1	446.52	0.22326	0.0466145
M. capitata	86	2019	2019-07-01	1	445.25	0.222625	0.0462179
M. capitata	86	2019	2019-07-01	2	428.82	0.21441	0.041288
M. capitata	86	2019	2019-07-01	2	443.86	0.22193	0.0457864
M. capitata	86	2019	2019-07-01	2	411.48	0.20574	0.0364791
M. capitata	86	2019	2019-07-01	2	442.48	0.22124	0.0453606
M. capitata	86	2019	2019-07-01	3	427.68	0.21384	0.0409595
M. capitata	86	2019	2019-07-01	3	434.09	0.217045	0.042829
M. capitata	86	2019	2019-07-01	3	423.9	0.21195	0.0398831
M. capitata	86	2019	2019-07-01	3	461.97	0.230985	0.0516226
M. capitata	86	2019	2019-07-01	4	428.43	0.214215	0.0411754
M. capitata	86	2019	2019-07-01	4	457.71	0.228855	0.0502076
M. capitata	86	2019	2019-07-01	4	437.86	0.21893	0.0439546
M. capitata	86	2019	2019-07-01	4	447.61	0.223805	0.0469567
M. capitata	86	2019	2019-07-01	5	418.52	0.20926	0.0383837
M. capitata	86	2019	2019-07-01	5	417.48	0.20874	0.0380983
M. capitata	86	2019	2019-07-01	5	429.58	0.21479	0.0415079
M. capitata	86	2019	2019-07-01	5	444.25	0.222125	0.0459072
M. capitata	86	2019	2019-07-01	6	463.59	0.231795	0.0521675
M. capitata	86	2019	2019-07-01	6	427.35	0.213675	0.0408648
M. capitata	86	2019	2019-07-01	6	403.23	0.201615	0.0343287
M. capitata	86	2019	2019-07-01	6	447.1	0.22355	0.0467964
M. capitata	102	2019	2019-07-01	1	390.58	0.19529	0.0311981
M. capitata	102	2019	2019-07-01	1	400.08	0.20004	0.0335304
M. capitata	102	2019	2019-07-01	1	401.05	0.200525	0.0337749
M. capitata	102	2019	2019-07-01	1	405.73	0.202865	0.0349711
M. capitata	102	2019	2019-07-01	1	403	0.2015	0.0342699
M. capitata	102	2019	2019-07-01	2	418.77	0.209385	0.0384525
M. capitata	102	2019	2019-07-01	2	429.76	0.21488	0.0415601
M. capitata	102	2019	2019-07-01	2	406.65	0.203325	0.0352096
M. capitata	102	2019	2019-07-01	2	420.44	0.21022	0.0389144
M. capitata	102	2019	2019-07-01	2	404.41	0.202205	0.0346309
M. capitata	102	2019	2019-07-01	3	393.94	0.19697	0.0320102
M. capitata	102	2019	2019-07-01	3	394.21	0.197105	0.0320761
M. capitata	102	2019	2019-07-01	3	400.58	0.20029	0.0336563
M. capitata	102	2019	2019-07-01	3	411.57	0.205785	0.0365031
M. capitata	102	2019	2019-07-01	3	394.37	0.197185	0.0321151
M. capitata	102	2019	2019-07-01	4	413.92	0.20696	0.0371319
M. capitata	102	2019	2019-07-01	4	423.5	0.21175	0.0397703
M. capitata	102	2019	2019-07-01	4	421.06	0.21053	0.0390868
M. capitata	102	2019	2019-07-01	4	412.67	0.206335	0.0367965
M. capitata	102	2019	2019-07-01	4	390.07	0.195035	0.0310761
M. capitata	102	2019	2019-07-01	5	414.07	0.207035	0.0371723
M. capitata	102	2019	2019-07-01	5	418.03	0.209015	0.038249
M. capitata	102	2019	2019-07-01	5	430.21	0.215105	0.0416908
M. capitata	102	2019	2019-07-01	5	387.13	0.193565	0.0303787
M. capitata	102	2019	2019-07-01	5	413.54	0.20677	0.0370298
M. capitata	102	2019	2019-07-01	6	407.33	0.203665	0.0353865
M. capitata	102	2019	2019-07-01	6	406.48	0.20324	0.0351654
M. capitata	102	2019	2019-07-01	6	428.15	0.214075	0.0410947
M. capitata	102	2019	2019-07-01	6	398.56	0.19928	0.0331497
M. capitata	102	2019	2019-07-01	6	411.74	0.20587	0.0365483
M. capitata	1	2019	2019-07-02	1	432.57	0.216285	0.0423806
M. capitata	1	2019	2019-07-02	1	409.34	0.20467	0.0359129
M. capitata	1	2019	2019-07-02	1	421.76	0.21088	0.0392821
M. capitata	1	2019	2019-07-02	1	425.5	0.21275	0.0403364
M. capitata	1	2019	2019-07-02	2	423.9	0.21195	0.0398831
M. capitata	1	2019	2019-07-02	2	411.23	0.205615	0.0364127
M. capitata	1	2019	2019-07-02	2	421.31	0.210655	0.0391565
M. capitata	1	2019	2019-07-02	2	426.4	0.2132	0.0405929
M. capitata	1	2019	2019-07-02	3	395.55	0.197775	0.0324043
M. capitata	1	2019	2019-07-02	3	359.11	0.179555	0.0242483
M. capitata	1	2019	2019-07-02	3	362.78	0.18139	0.0249993
M. capitata	1	2019	2019-07-02	3	380.53	0.190265	0.0288513
M. capitata	1	2019	2019-07-02	3	402.14	0.20107	0.034051
M. capitata	1	2019	2019-07-02	3	423.46	0.21173	0.039759
M. capitata	1	2019	2019-07-02	4	422.53	0.211265	0.0394976
M. capitata	1	2019	2019-07-02	4	314.73	0.157365	0.0163235
M. capitata	1	2019	2019-07-02	4	381.44	0.19072	0.0290588
M. capitata	1	2019	2019-07-02	4	391.04	0.19552	0.0313085
M. capitata	1	2019	2019-07-02	5	377.43	0.188715	0.0281519
M. capitata	1	2019	2019-07-02	5	414.39	0.207195	0.0372586
M. capitata	1	2019	2019-07-02	5	412.69	0.206345	0.0368019
M. capitata	1	2019	2019-07-02	5	418.46	0.20923	0.0383672
M. capitata	1	2019	2019-07-02	5	427.9	0.21395	0.0410228
M. capitata	5	2019	2019-07-02	2	426.41	0.213205	0.0405957
M. capitata	5	2019	2019-07-02	2	416.88	0.20844	0.0379342
M. capitata	5	2019	2019-07-02	2	380.75	0.190375	0.0289013
M. capitata	5	2019	2019-07-02	2	412.25	0.206125	0.0366843
M. capitata	5	2019	2019-07-02	3	369.79	0.184895	0.0264767
M. capitata	5	2019	2019-07-02	3	408.02	0.20401	0.0355666
M. capitata	5	2019	2019-07-02	3	377.12	0.18856	0.0280826
M. capitata	5	2019	2019-07-02	3	404.31	0.202155	0.0346052
M. capitata	5	2019	2019-07-02	3	415.58	0.20779	0.0375805
M. capitata	5	2019	2019-07-02	4	404.52	0.20226	0.0346592
M. capitata	5	2019	2019-07-02	4	418.78	0.20939	0.0384553
M. capitata	5	2019	2019-07-02	4	435.02	0.21751	0.0431048
M. capitata	5	2019	2019-07-02	4	432.32	0.21616	0.0423072
M. capitata	5	2019	2019-07-02	4	404.54	0.20227	0.0346643
M. capitata	5	2019	2019-07-02	5	422.87	0.211435	0.039593
M. capitata	5	2019	2019-07-02	5	401.26	0.20063	0.033828
M. capitata	5	2019	2019-07-02	5	413.18	0.20659	0.0369331
M. capitata	5	2019	2019-07-02	5	413.06	0.20653	0.036901
M. capitata	5	2019	2019-07-02	5	388.52	0.19426	0.0307071
M. capitata	5	2019	2019-07-02	6	410.74	0.20537	0.0362827
M. capitata	5	2019	2019-07-02	6	401.32	0.20066	0.0338431
M. capitata	5	2019	2019-07-02	6	402.51	0.201255	0.0341451
M. capitata	5	2019	2019-07-02	6	406.26	0.20313	0.0351084
M. capitata	5	2019	2019-07-02	6	435.34	0.21767	0.0432
M. capitata	10	2019	2019-07-02	1	415.91	0.207955	0.0376701
M. capitata	10	2019	2019-07-02	1	409.71	0.204855	0.0360104
M. capitata	10	2019	2019-07-02	1	421.21	0.210605	0.0391286
M. capitata	10	2019	2019-07-02	1	425.13	0.212565	0.0402312
M. capitata	10	2019	2019-07-02	1	422.46	0.21123	0.039478
M. capitata	10	2019	2019-07-02	1	422.9	0.21145	0.0396015
M. capitata	10	2019	2019-07-02	2	401.95	0.200975	0.0340028
M. capitata	10	2019	2019-07-02	2	433.76	0.21688	0.0427314
M. capitata	10	2019	2019-07-02	2	409.69	0.204845	0.0360051
M. capitata	10	2019	2019-07-02	2	416.33	0.208165	0.0377843
M. capitata	10	2019	2019-07-02	2	416.71	0.208355	0.0378879
M. capitata	10	2019	2019-07-02	3	430.03	0.215015	0.0416384
M. capitata	10	2019	2019-07-02	3	418.53	0.209265	0.0383865
M. capitata	10	2019	2019-07-02	3	419.02	0.20951	0.0385214
M. capitata	10	2019	2019-07-02	3	415.14	0.20757	0.0374612
M. capitata	10	2019	2019-07-02	3	376.57	0.188285	0.0279599
M. capitata	10	2019	2019-07-02	4	421.96	0.21098	0.039338
M. capitata	10	2019	2019-07-02	4	376.15	0.188075	0.0278664
M. capitata	10	2019	2019-07-02	4	364.26	0.18213	0.0253065
M. capitata	10	2019	2019-07-02	4	368.68	0.18434	0.026239
M. capitata	10	2019	2019-07-02	4	418.07	0.209035	0.03826
M. capitata	10	2019	2019-07-02	5	406.62	0.20331	0.0352018
M. capitata	10	2019	2019-07-02	5	380.05	0.190025	0.0287422
M. capitata	10	2019	2019-07-02	5	407.38	0.20369	0.0353995
M. capitata	10	2019	2019-07-02	5	428.91	0.214455	0.041314
M. capitata	10	2019	2019-07-02	5	405.21	0.202605	0.0348368
M. capitata	10	2019	2019-07-02	6	393.21	0.196605	0.0318326
M. capitata	10	2019	2019-07-02	6	392.86	0.19643	0.0317477
M. capitata	10	2019	2019-07-02	6	414.11	0.207055	0.0371831
M. capitata	10	2019	2019-07-02	6	418.57	0.209285	0.0383975
M. capitata	10	2019	2019-07-02	6	428.87	0.214435	0.0413024
M. capitata	15	2019	2019-07-02	1	471.37	0.235685	0.0548383
M. capitata	15	2019	2019-07-02	1	498.23	0.249115	0.0647572
M. capitata	15	2019	2019-07-02	1	472.51	0.236255	0.0552372
M. capitata	15	2019	2019-07-02	1	450.82	0.22541	0.0479742
M. capitata	15	2019	2019-07-02	2	498.71	0.249355	0.0649445
M. capitata	15	2019	2019-07-02	2	449.16	0.22458	0.0474462
M. capitata	15	2019	2019-07-02	2	465.55	0.232775	0.052832
M. capitata	15	2019	2019-07-02	2	423.14	0.21157	0.0396689
M. capitata	15	2019	2019-07-02	3	372.34	0.18617	0.0270282
M. capitata	15	2019	2019-07-02	3	496.9	0.24845	0.06424
M. capitata	15	2019	2019-07-02	3	484.61	0.242305	0.0595903
M. capitata	15	2019	2019-07-02	4	517.48	0.25874	0.0725569
M. capitata	15	2019	2019-07-02	4	496.26	0.24813	0.0639921
M. capitata	15	2019	2019-07-02	4	486.08	0.24304	0.0601342
M. capitata	15	2019	2019-07-02	4	490.32	0.24516	0.0617216
M. capitata	15	2019	2019-07-02	5	430.73	0.215365	0.0418421
M. capitata	15	2019	2019-07-02	5	490.8	0.2454	0.061903
M. capitata	15	2019	2019-07-02	5	488.08	0.24404	0.0608795
M. capitata	15	2019	2019-07-02	6	490.65	0.245325	0.0618463
M. capitata	15	2019	2019-07-02	6	484.2	0.2421	0.0594392
M. capitata	15	2019	2019-07-02	6	452.06	0.22603	0.0483712
M. capitata	15	2019	2019-07-02	6	465.68	0.23284	0.0528763
M. capitata	15	2019	2019-07-02	6	472.63	0.236315	0.0552792
M. capitata	25	2019	2019-07-02	1	427.51	0.213755	0.0409107
M. capitata	25	2019	2019-07-02	1	451.2	0.2256	0.0480956
M. capitata	25	2019	2019-07-02	1	406.11	0.203055	0.0350695
M. capitata	25	2019	2019-07-02	1	446.29	0.223145	0.0465425
M. capitata	25	2019	2019-07-02	1	446.48	0.22324	0.046602
M. capitata	25	2019	2019-07-02	2	399.95	0.199975	0.0334977
M. capitata	25	2019	2019-07-02	2	413.52	0.20676	0.0370244
M. capitata	25	2019	2019-07-02	2	408	0.204	0.0355614
M. capitata	25	2019	2019-07-02	2	412.39	0.206195	0.0367217
M. capitata	25	2019	2019-07-02	2	436.16	0.21808	0.0434446
M. capitata	25	2019	2019-07-02	3	416.91	0.208455	0.0379424
M. capitata	25	2019	2019-07-02	3	452.29	0.226145	0.048445
M. capitata	25	2019	2019-07-02	3	416	0.208	0.0376945
M. capitata	25	2019	2019-07-02	3	410.26	0.20513	0.0361556
M. capitata	25	2019	2019-07-02	3	453.43	0.226715	0.0488123
M. capitata	25	2019	2019-07-02	4	427.61	0.213805	0.0409394
M. capitata	25	2019	2019-07-02	4	399.82	0.19991	0.0334651
M. capitata	25	2019	2019-07-02	4	435.32	0.21766	0.0431941
M. capitata	25	2019	2019-07-02	4	425.84	0.21292	0.0404332
M. capitata	25	2019	2019-07-02	4	428.76	0.21438	0.0412706
M. capitata	25	2019	2019-07-02	5	378.71	0.189355	0.0284393
M. capitata	25	2019	2019-07-02	5	364.51	0.182255	0.0253587
M. capitata	25	2019	2019-07-02	5	435.86	0.21793	0.043355
M. capitata	25	2019	2019-07-02	5	399.7	0.19985	0.033435
M. capitata	25	2019	2019-07-02	5	391.73	0.195865	0.0314745
M. capitata	25	2019	2019-07-02	5	420.88	0.21044	0.0390367
M. capitata	25	2019	2019-07-02	6	425.06	0.21253	0.0402114
M. capitata	25	2019	2019-07-02	6	415.01	0.207505	0.037426
M. capitata	25	2019	2019-07-02	6	407.87	0.203935	0.0355274
M. capitata	25	2019	2019-07-02	6	434.38	0.21719	0.0429149
M. capitata	25	2019	2019-07-02	6	405.69	0.202845	0.0349608
M. capitata	30	2019	2019-07-02	1	509.04	0.25452	0.0690644
M. capitata	30	2019	2019-07-02	1	415.63	0.207815	0.037594
M. capitata	30	2019	2019-07-02	1	437.95	0.218975	0.0439817
M. capitata	30	2019	2019-07-02	1	457.29	0.228645	0.0500695
M. capitata	30	2019	2019-07-02	1	427.46	0.21373	0.0408964
M. capitata	30	2019	2019-07-02	2	433.94	0.21697	0.0427846
M. capitata	30	2019	2019-07-02	2	410.76	0.20538	0.036288
M. capitata	30	2019	2019-07-02	2	401.91	0.200955	0.0339926
M. capitata	30	2019	2019-07-02	2	434.53	0.217265	0.0429593
M. capitata	30	2019	2019-07-02	3	415	0.2075	0.0374233
M. capitata	30	2019	2019-07-02	3	405.34	0.20267	0.0348704
M. capitata	30	2019	2019-07-02	3	442.8	0.2214	0.0454591
M. capitata	30	2019	2019-07-02	3	429.48	0.21474	0.0414789
M. capitata	30	2019	2019-07-02	3	446.74	0.22337	0.0466834
M. capitata	30	2019	2019-07-02	4	414.08	0.20704	0.037175
M. capitata	30	2019	2019-07-02	4	424.76	0.21238	0.0401263
M. capitata	30	2019	2019-07-02	4	467.71	0.233855	0.0535708
M. capitata	30	2019	2019-07-02	4	341.54	0.17077	0.0208604
M. capitata	30	2019	2019-07-02	4	446.27	0.223135	0.0465362
M. capitata	30	2019	2019-07-02	5	463.1	0.23155	0.0520023
M. capitata	30	2019	2019-07-02	5	443.38	0.22169	0.045638
M. capitata	30	2019	2019-07-02	5	420.18	0.21009	0.0388423
M. capitata	30	2019	2019-07-02	5	445.87	0.222935	0.0464112
M. capitata	30	2019	2019-07-02	5	362.44	0.18122	0.0249291
M. capitata	30	2019	2019-07-02	6	451.81	0.225905	0.048291
M. capitata	30	2019	2019-07-02	6	426.03	0.213015	0.0404873
M. capitata	30	2019	2019-07-02	6	436.59	0.218295	0.0435732
M. capitata	30	2019	2019-07-02	6	429.32	0.21466	0.0414325
M. capitata	30	2019	2019-07-02	6	397.22	0.19861	0.0328164
M. capitata	56	2019	2019-07-02	2	461.74	0.23087	0.0515455
M. capitata	56	2019	2019-07-02	2	480.04	0.24002	0.0579203
M. capitata	56	2019	2019-07-02	2	447.63	0.223815	0.046963
M. capitata	56	2019	2019-07-02	2	509.98	0.25499	0.0694477
M. capitata	56	2019	2019-07-02	2	468.03	0.234015	0.0536808
M. capitata	56	2019	2019-07-02	3	460.29	0.230145	0.0510614
M. capitata	56	2019	2019-07-02	3	462.03	0.231015	0.0516427
M. capitata	56	2019	2019-07-02	3	435.28	0.21764	0.0431822
M. capitata	56	2019	2019-07-02	3	488.12	0.24406	0.0608945
M. capitata	56	2019	2019-07-02	4	442.54	0.22127	0.0453791
M. capitata	56	2019	2019-07-02	4	517.65	0.258825	0.0726285
M. capitata	56	2019	2019-07-02	4	450.93	0.225465	0.0480093
M. capitata	56	2019	2019-07-02	4	427.1	0.21355	0.0407931
M. capitata	56	2019	2019-07-02	5	416.01	0.208005	0.0376972
M. capitata	56	2019	2019-07-02	5	443.38	0.22169	0.045638
M. capitata	56	2019	2019-07-02	5	453.55	0.226775	0.048851
M. capitata	56	2019	2019-07-02	5	461.77	0.230885	0.0515555
M. capitata	56	2019	2019-07-02	5	423.74	0.21187	0.0398379
M. capitata	56	2019	2019-07-02	6	442.19	0.221095	0.0452715
M. capitata	56	2019	2019-07-02	6	421.53	0.210765	0.0392178
M. capitata	56	2019	2019-07-02	6	429.17	0.214585	0.0413891
M. capitata	56	2019	2019-07-02	6	423.22	0.21161	0.0396914
M. capitata	56	2019	2019-07-02	6	450.05	0.225025	0.0477288
M. capitata	82	2019	2019-07-02	1	424.95	0.212475	0.0401802
M. capitata	82	2019	2019-07-02	1	449.62	0.22481	0.0475921
M. capitata	82	2019	2019-07-02	1	410.78	0.20539	0.0362933
M. capitata	82	2019	2019-07-02	1	432.35	0.216175	0.042316
M. capitata	82	2019	2019-07-02	2	423.93	0.211965	0.0398915
M. capitata	82	2019	2019-07-02	2	431.8	0.2159	0.0421547
M. capitata	82	2019	2019-07-02	2	401.53	0.200765	0.0338963
M. capitata	82	2019	2019-07-02	2	418.37	0.209185	0.0383425
M. capitata	82	2019	2019-07-02	3	421.08	0.21054	0.0390924
M. capitata	82	2019	2019-07-02	3	399.04	0.19952	0.0332696
M. capitata	82	2019	2019-07-02	3	418.51	0.209255	0.038381
M. capitata	82	2019	2019-07-02	3	418.16	0.20908	0.0382847
M. capitata	82	2019	2019-07-02	3	422.83	0.211415	0.0395818
M. capitata	82	2019	2019-07-02	4	421.28	0.21064	0.0391481
M. capitata	82	2019	2019-07-02	4	401.3	0.20065	0.0338381
M. capitata	82	2019	2019-07-02	4	397.89	0.198945	0.0329828
M. capitata	82	2019	2019-07-02	4	419.19	0.209595	0.0385683
M. capitata	82	2019	2019-07-02	4	425.86	0.21293	0.0404389
M. capitata	82	2019	2019-07-02	5	421.69	0.210845	0.0392625
M. capitata	82	2019	2019-07-02	5	413.72	0.20686	0.0370781
M. capitata	82	2019	2019-07-02	5	430.05	0.215025	0.0416443
M. capitata	82	2019	2019-07-02	5	438.46	0.21923	0.0441355
M. capitata	82	2019	2019-07-02	5	392.17	0.196085	0.0315807
M. capitata	82	2019	2019-07-02	6	412.3	0.20615	0.0366977
M. capitata	82	2019	2019-07-02	6	413.44	0.20672	0.0370029
M. capitata	82	2019	2019-07-02	6	419.78	0.20989	0.0387314
M. capitata	82	2019	2019-07-02	6	398.97	0.199485	0.0332521
M. capitata	82	2019	2019-07-02	6	412.26	0.20613	0.036687
M. capitata	9	2019	2019-07-03	1	434.32	0.21716	0.0428971
M. capitata	9	2019	2019-07-03	1	459.02	0.22951	0.0506399
M. capitata	9	2019	2019-07-03	1	454.84	0.22742	0.0492691
M. capitata	9	2019	2019-07-03	1	467.36	0.23368	0.0534506
M. capitata	9	2019	2019-07-03	1	366.81	0.183405	0.0258417
M. capitata	9	2019	2019-07-03	2	481.43	0.240715	0.0584249
M. capitata	9	2019	2019-07-03	2	454.34	0.22717	0.0491067
M. capitata	9	2019	2019-07-03	2	470.31	0.235155	0.0544692
M. capitata	9	2019	2019-07-03	3	446.83	0.223415	0.0467117
M. capitata	9	2019	2019-07-03	3	418.67	0.209335	0.038425
M. capitata	9	2019	2019-07-03	3	438.4	0.2192	0.0441174
M. capitata	9	2019	2019-07-03	3	465.48	0.23274	0.0528082
M. capitata	9	2019	2019-07-03	3	423.71	0.211855	0.0398295
M. capitata	9	2019	2019-07-03	3	421.69	0.210845	0.0392625
M. capitata	9	2019	2019-07-03	4	435.78	0.21789	0.0433311
M. capitata	9	2019	2019-07-03	4	437.8	0.2189	0.0439365
M. capitata	9	2019	2019-07-03	4	449.48	0.22474	0.0475477
M. capitata	9	2019	2019-07-03	4	448.61	0.224305	0.0472721
M. capitata	9	2019	2019-07-03	4	406.34	0.20317	0.0351291
M. capitata	9	2019	2019-07-03	5	433.74	0.21687	0.0427255
M. capitata	9	2019	2019-07-03	5	447.43	0.223715	0.0469001
M. capitata	9	2019	2019-07-03	5	430.27	0.215135	0.0417082
M. capitata	9	2019	2019-07-03	5	411.01	0.205505	0.0363543
M. capitata	9	2019	2019-07-03	5	384.16	0.19208	0.0296848
M. capitata	9	2019	2019-07-03	6	421.93	0.210965	0.0393296
M. capitata	9	2019	2019-07-03	6	424.97	0.212485	0.0401858
M. capitata	9	2019	2019-07-03	6	406.56	0.20328	0.0351862
M. capitata	9	2019	2019-07-03	6	441.63	0.220815	0.0450997
M. capitata	9	2019	2019-07-03	6	428.75	0.214375	0.0412677
M. capitata	76	2019	2019-07-04	1	423.19	0.211595	0.039683
M. capitata	76	2019	2019-07-04	1	404.91	0.202455	0.0347595
M. capitata	76	2019	2019-07-04	1	404.25	0.202125	0.0345898
M. capitata	76	2019	2019-07-04	1	388.36	0.19418	0.0306691
M. capitata	76	2019	2019-07-04	1	400.32	0.20016	0.0335908
M. capitata	76	2019	2019-07-04	1	409.7	0.20485	0.0360078
M. capitata	76	2019	2019-07-04	2	384.65	0.192325	0.0297986
M. capitata	76	2019	2019-07-04	2	450.14	0.22507	0.0477574
M. capitata	76	2019	2019-07-04	2	399.1	0.19955	0.0332846
M. capitata	76	2019	2019-07-04	2	417.21	0.208605	0.0380244
M. capitata	76	2019	2019-07-04	2	413.98	0.20699	0.0371481
M. capitata	76	2019	2019-07-04	2	402.07	0.201035	0.0340332
M. capitata	76	2019	2019-07-04	3	417.89	0.208945	0.0382106
M. capitata	76	2019	2019-07-04	3	385.65	0.192825	0.0300316
M. capitata	76	2019	2019-07-04	3	425.2	0.2126	0.0402511
M. capitata	76	2019	2019-07-04	3	395.23	0.197615	0.0323257
M. capitata	76	2019	2019-07-04	3	424.7	0.21235	0.0401093
M. capitata	76	2019	2019-07-04	3	422.88	0.21144	0.0395959
M. capitata	76	2019	2019-07-04	4	409.57	0.204785	0.0359735
M. capitata	76	2019	2019-07-04	4	403.73	0.201865	0.0344565
M. capitata	76	2019	2019-07-04	4	420.5	0.21025	0.0389311
M. capitata	76	2019	2019-07-04	4	435.34	0.21767	0.0432
M. capitata	76	2019	2019-07-04	4	405.24	0.20262	0.0348446
M. capitata	76	2019	2019-07-04	4	420.82	0.21041	0.03902
M. capitata	76	2019	2019-07-04	4	400.3	0.20015	0.0335857
M. capitata	76	2019	2019-07-04	5	408.13	0.204065	0.0355954
M. capitata	76	2019	2019-07-04	5	402.8	0.2014	0.0342189
M. capitata	76	2019	2019-07-04	5	414.61	0.207305	0.0373179
M. capitata	76	2019	2019-07-04	5	344.93	0.172465	0.0214878
M. capitata	76	2019	2019-07-04	5	421.63	0.210815	0.0392458
M. capitata	76	2019	2019-07-04	5	423.51	0.211755	0.0397731
M. capitata	76	2019	2019-07-04	5	404.04	0.20202	0.0345359
M. capitata	76	2019	2019-07-04	5	396.82	0.19841	0.0327174
M. capitata	76	2019	2019-07-04	6	371.06	0.18553	0.0267504
M. capitata	76	2019	2019-07-04	6	391.17	0.195585	0.0313397
M. capitata	76	2019	2019-07-04	6	449.03	0.224515	0.047405
M. capitata	76	2019	2019-07-04	6	429.15	0.214575	0.0413833
M. capitata	76	2019	2019-07-04	6	421.73	0.210865	0.0392737
M. capitata	76	2019	2019-07-04	6	427.08	0.21354	0.0407874
M. capitata	76	2019	2019-07-04	7	431.46	0.21573	0.0420552
M. capitata	76	2019	2019-07-04	7	423.28	0.21164	0.0397083
M. capitata	76	2019	2019-07-04	7	421.31	0.210655	0.0391565
M. capitata	76	2019	2019-07-04	7	390.91	0.195455	0.0312773
M. capitata	76	2019	2019-07-04	7	414.3	0.20715	0.0372343
M. capitata	76	2019	2019-07-04	7	410.86	0.20543	0.0363145
M. capitata	76	2019	2019-07-04	7	373.85	0.186925	0.0273584
M. capitata	76	2019	2019-07-04	7	427.12	0.21356	0.0407989
M. capitata	76	2019	2019-07-04	7	419.03	0.209515	0.0385242
M. capitata	76	2019	2019-07-04	8	425.06	0.21253	0.0402114
M. capitata	76	2019	2019-07-04	8	414.81	0.207405	0.037372
M. capitata	76	2019	2019-07-04	8	423.38	0.21169	0.0397365
M. capitata	76	2019	2019-07-04	8	424.43	0.212215	0.0400328
M. capitata	76	2019	2019-07-04	8	407.86	0.20393	0.0355248
M. capitata	76	2019	2019-07-04	8	402.53	0.201265	0.0341502
Montipora spp.	86	2019	2019-07-02	1	458.72	0.22936	0.0505407
Montipora spp.	86	2019	2019-07-02	1	436.33	0.218165	0.0434954
Montipora spp.	86	2019	2019-07-02	1	430.41	0.215205	0.0417489
Montipora spp.	86	2019	2019-07-02	1	377.42	0.18871	0.0281496
Montipora spp.	86	2019	2019-07-02	1	427.78	0.21389	0.0409883
Montipora spp.	86	2019	2019-07-02	2	439.99	0.219995	0.0445992
Montipora spp.	86	2019	2019-07-02	2	452.45	0.226225	0.0484965
Montipora spp.	86	2019	2019-07-02	2	532.13	0.266065	0.0788954
Montipora spp.	86	2019	2019-07-02	2	418.31	0.209155	0.038326
Montipora spp.	86	2019	2019-07-02	3	422.91	0.211455	0.0396043
Montipora spp.	86	2019	2019-07-02	3	434.31	0.217155	0.0428941
Montipora spp.	86	2019	2019-07-02	3	369.56	0.18478	0.0264273
Montipora spp.	86	2019	2019-07-02	3	437.73	0.218865	0.0439154
Montipora spp.	86	2019	2019-07-02	4	437.91	0.218955	0.0439696
Montipora spp.	86	2019	2019-07-02	4	370.83	0.185415	0.0267007
Montipora spp.	86	2019	2019-07-02	4	473.51	0.236755	0.0555886
Montipora spp.	86	2019	2019-07-02	4	543.89	0.271945	0.0842425
Montipora spp.	82	2019	2019-07-03	1	410.42	0.20521	0.0361979
Montipora spp.	82	2019	2019-07-03	1	423.84	0.21192	0.0398661
Montipora spp.	82	2019	2019-07-03	1	390.67	0.195335	0.0312197
Montipora spp.	82	2019	2019-07-03	1	418.89	0.209445	0.0384856
Montipora spp.	82	2019	2019-07-03	1	427.61	0.213805	0.0409394
Montipora spp.	82	2019	2019-07-03	1	407.99	0.203995	0.0355588
Montipora spp.	82	2019	2019-07-03	2	391.97	0.195985	0.0315324
Montipora spp.	82	2019	2019-07-03	2	427.84	0.21392	0.0410055
Montipora spp.	82	2019	2019-07-03	2	452.81	0.226405	0.0486123
Montipora spp.	82	2019	2019-07-03	2	398.84	0.19942	0.0332196
Montipora spp.	82	2019	2019-07-03	2	420.09	0.210045	0.0388173
Montipora spp.	82	2019	2019-07-03	3	397.76	0.19888	0.0329505
Montipora spp.	82	2019	2019-07-03	3	410.54	0.20527	0.0362297
Montipora spp.	82	2019	2019-07-03	3	414.49	0.207245	0.0372855
Montipora spp.	82	2019	2019-07-03	3	423.51	0.211755	0.0397731
Montipora spp.	82	2019	2019-07-03	3	412.98	0.20649	0.0368795
Montipora spp.	82	2019	2019-07-03	3	428.14	0.21407	0.0410918
Montipora spp.	82	2019	2019-07-03	4	403.3	0.20165	0.0343465
Montipora spp.	82	2019	2019-07-03	4	471.27	0.235635	0.0548034
Montipora spp.	82	2019	2019-07-03	4	364.38	0.18219	0.0253316
Montipora spp.	82	2019	2019-07-03	4	447.37	0.223685	0.0468812
Montipora spp.	82	2019	2019-07-03	4	460.83	0.230415	0.0512413
Montipora spp.	82	2019	2019-07-03	5	382.95	0.191475	0.0294052
Montipora spp.	82	2019	2019-07-03	5	420.9	0.21045	0.0390423
Montipora spp.	82	2019	2019-07-03	5	397.81	0.198905	0.0329629
Montipora spp.	82	2019	2019-07-03	5	454.51	0.227255	0.0491619
Montipora spp.	82	2019	2019-07-03	5	427.01	0.213505	0.0407673
Montipora spp.	82	2019	2019-07-03	6	402.44	0.20122	0.0341273
Montipora spp.	82	2019	2019-07-03	6	415.49	0.207745	0.0375561
Montipora spp.	82	2019	2019-07-03	6	430.35	0.215175	0.0417315
Montipora spp.	82	2019	2019-07-03	6	419.75	0.209875	0.0387231
Montipora spp.	82	2019	2019-07-03	6	412.44	0.20622	0.036735
Montipora spp.	82	2019	2019-07-04	1	416.41	0.208205	0.0378061
Montipora spp.	82	2019	2019-07-04	1	473.67	0.236835	0.055645
Montipora spp.	82	2019	2019-07-04	1	378.68	0.18934	0.0284325
Montipora spp.	82	2019	2019-07-04	1	416.81	0.208405	0.0379151
Montipora spp.	82	2019	2019-07-04	1	442.66	0.22133	0.045416
Montipora spp.	82	2019	2019-07-04	1	419.95	0.209975	0.0387785
Montipora spp.	82	2019	2019-07-04	1	444.12	0.22206	0.0458669
Montipora spp.	82	2019	2019-07-04	1	412.27	0.206135	0.0366896
Montipora spp.	82	2019	2019-07-04	2	385.55	0.192775	0.0300082
Montipora spp.	82	2019	2019-07-04	2	376.8	0.1884	0.0280111
Montipora spp.	82	2019	2019-07-04	2	361.33	0.180665	0.0247008
Montipora spp.	82	2019	2019-07-04	2	421.12	0.21056	0.0391035
Montipora spp.	82	2019	2019-07-04	2	458.64	0.22932	0.0505143
Montipora spp.	82	2019	2019-07-04	2	298.28	0.14914	0.0138954
Montipora spp.	82	2019	2019-07-04	2	408.58	0.20429	0.0357133
Montipora spp.	82	2019	2019-07-04	2	366.21	0.183105	0.0257151
Montipora spp.	82	2019	2019-07-04	3	399.44	0.19972	0.0333697
Montipora spp.	82	2019	2019-07-04	3	393.81	0.196905	0.0319785
Montipora spp.	82	2019	2019-07-04	3	428.16	0.21408	0.0410976
Montipora spp.	82	2019	2019-07-04	3	413	0.2065	0.0368849
Montipora spp.	82	2019	2019-07-04	3	432.01	0.216005	0.0422163
Montipora spp.	82	2019	2019-07-04	3	418.67	0.209335	0.038425
Montipora spp.	82	2019	2019-07-04	4	385.83	0.192915	0.0300737
Montipora spp.	82	2019	2019-07-04	4	405.79	0.202895	0.0349866
Montipora spp.	82	2019	2019-07-04	4	426.21	0.213105	0.0405386
Montipora spp.	82	2019	2019-07-04	4	373.67	0.186835	0.0273189
Montipora spp.	82	2019	2019-07-04	4	384.41	0.192205	0.0297428
Montipora spp.	82	2019	2019-07-04	4	359.5	0.17975	0.0243274
Montipora spp.	82	2019	2019-07-04	4	383.08	0.19154	0.0294352
Montipora spp.	82	2019	2019-07-04	4	341.49	0.170745	0.0208513
Montipora spp.	82	2019	2019-07-04	5	343.37	0.171685	0.0211975
Montipora spp.	82	2019	2019-07-04	5	374.03	0.187015	0.0273979
Montipora spp.	82	2019	2019-07-04	5	398.85	0.199425	0.0332221
Montipora spp.	82	2019	2019-07-04	5	396.33	0.198165	0.0325964
Montipora spp.	82	2019	2019-07-04	5	355.67	0.177835	0.0235581
Montipora spp.	82	2019	2019-07-04	5	388.12	0.19406	0.0306123
Montipora spp.	82	2019	2019-07-04	5	374.41	0.187205	0.0274815
Montipora spp.	82	2019	2019-07-04	5	384.23	0.192115	0.0297011
Montipora spp.	82	2019	2019-07-04	6	429.88	0.21494	0.0415949
Montipora spp.	82	2019	2019-07-04	6	384.72	0.19236	0.0298148
Montipora spp.	82	2019	2019-07-04	6	379.33	0.189665	0.0285792
Montipora spp.	82	2019	2019-07-04	6	375.17	0.187585	0.0276492
Montipora spp.	82	2019	2019-07-04	6	359.63	0.179815	0.0243538
Montipora spp.	82	2019	2019-07-04	6	373.84	0.18692	0.0273562
Montipora spp.	82	2019	2019-07-04	6	382.46	0.19123	0.0292925
Montipora spp.	82	2019	2019-07-04	6	374.43	0.187215	0.0274859
Montipora spp.	82	2019	2019-07-04	6	412.36	0.20618	0.0367137
Montipora spp.	82	2019	2019-07-04	7	401.91	0.200955	0.0339926
Montipora spp.	82	2019	2019-07-04	7	355.75	0.177875	0.023574
Montipora spp.	82	2019	2019-07-04	7	436.75	0.218375	0.0436211
Montipora spp.	82	2019	2019-07-04	7	373.99	0.186995	0.0273891
Montipora spp.	82	2019	2019-07-04	7	438.63	0.219315	0.0441869
Montipora spp.	82	2019	2019-07-04	7	364.23	0.182115	0.0253003
Montipora spp.	82	2019	2019-07-04	7	343.76	0.17188	0.0212698
Montipora spp.	82	2019	2019-07-05	1	453.88	0.22694	0.0489577
Montipora spp.	82	2019	2019-07-05	1	401.43	0.200715	0.033871
Montipora spp.	82	2019	2019-07-05	1	389.9	0.19495	0.0310354
Montipora spp.	82	2019	2019-07-05	1	438.79	0.219395	0.0442352
Montipora spp.	82	2019	2019-07-05	1	432.44	0.21622	0.0423424
Montipora spp.	82	2019	2019-07-05	2	381.75	0.190875	0.0291297
Montipora spp.	82	2019	2019-07-05	2	415.14	0.20757	0.0374612
Montipora spp.	82	2019	2019-07-05	2	428.67	0.214335	0.0412446
Montipora spp.	82	2019	2019-07-05	2	473.55	0.236775	0.0556027
Montipora spp.	82	2019	2019-07-05	2	378.47	0.189235	0.0283852
Montipora spp.	82	2019	2019-07-05	3	361.58	0.18079	0.0247521
Montipora spp.	82	2019	2019-07-05	3	537.25	0.268625	0.0811947
Montipora spp.	82	2019	2019-07-05	3	450.68	0.22534	0.0479295
Montipora spp.	82	2019	2019-07-05	4	422.52	0.21126	0.0394948
Montipora spp.	82	2019	2019-07-05	4	365.18	0.18259	0.0254988
Montipora spp.	82	2019	2019-07-05	4	404.51	0.202255	0.0346566
Montipora spp.	82	2019	2019-07-05	4	459.82	0.22991	0.0509052
Montipora spp.	82	2019	2019-07-05	4	420.46	0.21023	0.03892
Montipora spp.	82	2019	2019-07-05	5	414.72	0.20736	0.0373476
Montipora spp.	82	2019	2019-07-05	5	398.65	0.199325	0.0331721
Montipora spp.	82	2019	2019-07-05	5	439.93	0.219965	0.0445809
Montipora spp.	82	2019	2019-07-05	5	363.11	0.181555	0.0250676
Montipora spp.	82	2019	2019-07-05	5	414.52	0.20726	0.0372936
Montipora spp.	82	2019	2019-07-05	6	437.43	0.218715	0.0438252
Montipora spp.	82	2019	2019-07-05	6	362.15	0.181075	0.0248693
Montipora spp.	82	2019	2019-07-05	6	393.95	0.196975	0.0320126
Montipora spp.	82	2019	2019-07-05	6	423.77	0.211885	0.0398464
Montipora spp.	82	2019	2019-07-05	6	414.83	0.207415	0.0373774
Montipora spp.	94	2019	2019-07-05	1	467.63	0.233815	0.0535433
Montipora spp.	94	2019	2019-07-05	1	458.84	0.22942	0.0505804
Montipora spp.	94	2019	2019-07-05	1	480.61	0.240305	0.0581268
Montipora spp.	94	2019	2019-07-05	1	430.3	0.21515	0.0417169
Montipora spp.	94	2019	2019-07-05	1	469.97	0.234985	0.0543511
Montipora spp.	94	2019	2019-07-05	2	474.36	0.23718	0.0558885
Montipora spp.	94	2019	2019-07-05	2	456.58	0.22829	0.0498367
Montipora spp.	94	2019	2019-07-05	2	472.21	0.236105	0.055132
Montipora spp.	94	2019	2019-07-05	2	428.58	0.21429	0.0412187
Montipora spp.	94	2019	2019-07-05	2	499.23	0.249615	0.0651479
Montipora spp.	94	2019	2019-07-05	3	431.24	0.21562	0.0419909
Montipora spp.	94	2019	2019-07-05	3	463.32	0.23166	0.0520765
Montipora spp.	94	2019	2019-07-05	3	506	0.253	0.0678344
Montipora spp.	94	2019	2019-07-05	3	486.07	0.243035	0.0601305
Montipora spp.	94	2019	2019-07-05	3	437.79	0.218895	0.0439335
Montipora spp.	94	2019	2019-07-05	4	570.83	0.285415	0.097391
Montipora spp.	94	2019	2019-07-05	4	493.67	0.246835	0.0629953
Montipora spp.	94	2019	2019-07-05	4	416.5	0.20825	0.0378306
Montipora spp.	94	2019	2019-07-05	4	505.52	0.25276	0.0676415
Montipora spp.	94	2019	2019-07-05	5	524.95	0.262475	0.0757447
Montipora spp.	94	2019	2019-07-05	5	438.26	0.21913	0.0440751
Montipora spp.	94	2019	2019-07-05	5	443.47	0.221735	0.0456658
Montipora spp.	94	2019	2019-07-05	5	491.45	0.245725	0.0621493
Montipora spp.	94	2019	2019-07-05	5	466.4	0.2332	0.0531219
Montipora spp.	94	2019	2019-07-05	6	452.78	0.22639	0.0486027
Montipora spp.	94	2019	2019-07-05	6	428.14	0.21407	0.0410918
Montipora spp.	94	2019	2019-07-05	6	457.72	0.22886	0.0502109
Montipora spp.	94	2019	2019-07-05	6	503.73	0.251865	0.0669255
Montipora spp.	94	2019	2019-07-05	6	448.69	0.224345	0.0472974
Montipora spp.	102	2019	2019-07-05	1	404.51	0.202255	0.0346566
Montipora spp.	102	2019	2019-07-05	1	383.17	0.191585	0.0294559
Montipora spp.	102	2019	2019-07-05	1	406.85	0.203425	0.0352615
Montipora spp.	102	2019	2019-07-05	1	447.63	0.223815	0.046963
Montipora spp.	102	2019	2019-07-05	1	411.54	0.20577	0.0364951
Montipora spp.	102	2019	2019-07-05	2	371.45	0.185725	0.0268349
Montipora spp.	102	2019	2019-07-05	2	426.24	0.21312	0.0405472
Montipora spp.	102	2019	2019-07-05	2	403.14	0.20157	0.0343057
Montipora spp.	102	2019	2019-07-05	2	390.42	0.19521	0.0311598
Montipora spp.	102	2019	2019-07-05	2	397.41	0.198705	0.0328636
Montipora spp.	102	2019	2019-07-05	3	412.5	0.20625	0.0367511
Montipora spp.	102	2019	2019-07-05	3	400.53	0.200265	0.0336437
Montipora spp.	102	2019	2019-07-05	3	438.18	0.21909	0.044051
Montipora spp.	102	2019	2019-07-05	3	432.77	0.216385	0.0424394
Montipora spp.	102	2019	2019-07-05	3	378.3	0.18915	0.028347
Montipora spp.	102	2019	2019-07-05	4	393.89	0.196945	0.031998
Montipora spp.	102	2019	2019-07-05	4	400.34	0.20017	0.0335958
Montipora spp.	102	2019	2019-07-05	4	376.25	0.188125	0.0278887
Montipora spp.	102	2019	2019-07-05	4	412.49	0.206245	0.0367484
Montipora spp.	102	2019	2019-07-05	4	419.34	0.20967	0.0386098
Montipora spp.	102	2019	2019-07-05	5	367.31	0.183655	0.0259476
Montipora spp.	102	2019	2019-07-05	5	392.88	0.19644	0.0317525
Montipora spp.	102	2019	2019-07-05	5	412.46	0.20623	0.0367404
Montipora spp.	102	2019	2019-07-05	5	424	0.212	0.0399113
Montipora spp.	102	2019	2019-07-05	5	407.99	0.203995	0.0355588
Montipora spp.	102	2019	2019-07-05	5	367.39	0.183695	0.0259645
Montipora spp.	102	2019	2019-07-05	6	367.15	0.183575	0.0259137
Montipora spp.	102	2019	2019-07-05	6	398.96	0.19948	0.0332496
Montipora spp.	102	2019	2019-07-05	6	403.92	0.20196	0.0345052
Montipora spp.	102	2019	2019-07-05	6	389.14	0.19457	0.0308543
Montipora spp.	102	2019	2019-07-05	6	383.49	0.191745	0.0295298
Montipora spp.	102	2019	2019-07-05	6	382.28	0.19114	0.0292512
Montipora spp.	90	2019	2019-07-06	1	368.69	0.184345	0.0262411
Montipora spp.	90	2019	2019-07-06	1	355.57	0.177785	0.0235382
Montipora spp.	90	2019	2019-07-06	1	423.77	0.211885	0.0398464
Montipora spp.	90	2019	2019-07-06	1	348.25	0.174125	0.0221142
Montipora spp.	90	2019	2019-07-06	1	369.38	0.18469	0.0263887
Montipora spp.	90	2019	2019-07-06	1	351.01	0.175505	0.0226442
Montipora spp.	90	2019	2019-07-06	1	357.62	0.17881	0.0239477
Montipora spp.	90	2019	2019-07-06	1	374.97	0.187485	0.027605
Montipora spp.	90	2019	2019-07-06	1	309.49	0.154745	0.0155217
Montipora spp.	90	2019	2019-07-06	2	399.53	0.199765	0.0333923
Montipora spp.	90	2019	2019-07-06	2	414.42	0.20721	0.0372667
Montipora spp.	90	2019	2019-07-06	2	379.37	0.189685	0.0285882
Montipora spp.	90	2019	2019-07-06	2	451.24	0.22562	0.0481084
Montipora spp.	90	2019	2019-07-06	2	419.02	0.20951	0.0385214
Montipora spp.	90	2019	2019-07-06	2	411.22	0.20561	0.03641
Montipora spp.	90	2019	2019-07-06	3	424.75	0.212375	0.0401235
Montipora spp.	90	2019	2019-07-06	3	362.82	0.18141	0.0250076
Montipora spp.	90	2019	2019-07-06	3	365.8	0.1829	0.0256289
Montipora spp.	90	2019	2019-07-06	3	365.89	0.182945	0.0256478
Montipora spp.	90	2019	2019-07-06	3	397.68	0.19884	0.0329306
Montipora spp.	90	2019	2019-07-06	3	423.13	0.211565	0.0396661
Montipora spp.	90	2019	2019-07-06	3	400.74	0.20037	0.0336966
Montipora spp.	90	2019	2019-07-06	4	363.53	0.181765	0.0251547
Montipora spp.	90	2019	2019-07-06	4	326.94	0.16347	0.0182979
Montipora spp.	90	2019	2019-07-06	4	391.55	0.195775	0.0314311
Montipora spp.	90	2019	2019-07-06	4	398.53	0.199265	0.0331422
Montipora spp.	90	2019	2019-07-06	4	378.84	0.18942	0.0284686
Montipora spp.	90	2019	2019-07-06	4	422.2	0.2111	0.0394051
Montipora spp.	90	2019	2019-07-06	5	387.17	0.193585	0.0303881
Montipora spp.	90	2019	2019-07-06	5	399.77	0.199885	0.0334525
Montipora spp.	90	2019	2019-07-06	5	376.55	0.188275	0.0279554
Montipora spp.	90	2019	2019-07-06	5	426.29	0.213145	0.0405615
Montipora spp.	90	2019	2019-07-06	5	423.63	0.211815	0.0398069
Montipora spp.	90	2019	2019-07-06	5	393.76	0.19688	0.0319663
Montipora spp.	90	2019	2019-07-06	5	356.8	0.1784	0.0237833
Montipora spp.	90	2019	2019-07-06	5	371.46	0.18573	0.026837
Montipora spp.	90	2019	2019-07-06	6	356.12	0.17806	0.0236476
Montipora spp.	90	2019	2019-07-06	6	398.76	0.19938	0.0331996
Montipora spp.	90	2019	2019-07-06	6	405.64	0.20282	0.0349479
Montipora spp.	90	2019	2019-07-06	6	361.3	0.18065	0.0246946
Montipora spp.	90	2019	2019-07-06	6	371.24	0.18562	0.0267894
Montipora spp.	90	2019	2019-07-06	6	409.02	0.20451	0.0358288
Montipora spp.	94	2019	2019-07-06	1	398.2	0.1991	0.0330599
Montipora spp.	94	2019	2019-07-06	1	438.12	0.21906	0.0440329
Montipora spp.	94	2019	2019-07-06	1	416.78	0.20839	0.037907
Montipora spp.	94	2019	2019-07-06	1	426.89	0.213445	0.040733
Montipora spp.	94	2019	2019-07-06	1	444.41	0.222205	0.0459568
Montipora spp.	94	2019	2019-07-06	2	445.58	0.22279	0.0463207
Montipora spp.	94	2019	2019-07-06	2	447.75	0.223875	0.0470008
Montipora spp.	94	2019	2019-07-06	2	455.89	0.227945	0.0496111
Montipora spp.	94	2019	2019-07-06	2	434.7	0.21735	0.0430098
Montipora spp.	94	2019	2019-07-06	2	394.54	0.19727	0.0321567
Montipora spp.	94	2019	2019-07-06	3	410	0.205	0.0360869
Montipora spp.	94	2019	2019-07-06	3	422.46	0.21123	0.039478
Montipora spp.	94	2019	2019-07-06	3	464.18	0.23209	0.052367
Montipora spp.	94	2019	2019-07-06	3	428.84	0.21442	0.0412937
Montipora spp.	94	2019	2019-07-06	3	434.97	0.217485	0.04309
Montipora spp.	94	2019	2019-07-06	3	435.26	0.21763	0.0431762
Montipora spp.	94	2019	2019-07-06	4	421.47	0.210735	0.0392011
Montipora spp.	94	2019	2019-07-06	4	412.2	0.2061	0.036671
Montipora spp.	94	2019	2019-07-06	4	438.48	0.21924	0.0441416
Montipora spp.	94	2019	2019-07-06	4	430.92	0.21546	0.0418975
Montipora spp.	94	2019	2019-07-06	4	412.27	0.206135	0.0366896
Montipora spp.	94	2019	2019-07-06	4	416.3	0.20815	0.0377761
Montipora spp.	94	2019	2019-07-06	5	401.84	0.20092	0.0339749
Montipora spp.	94	2019	2019-07-06	5	456.69	0.228345	0.0498727
Montipora spp.	94	2019	2019-07-06	5	447.48	0.22374	0.0469158
Montipora spp.	94	2019	2019-07-06	5	435.66	0.21783	0.0432954
Montipora spp.	94	2019	2019-07-06	5	426.17	0.213085	0.0405272
Montipora spp.	94	2019	2019-07-06	5	438.26	0.21913	0.0440751
Montipora spp.	94	2019	2019-07-06	6	428.58	0.21429	0.0412187
Montipora spp.	94	2019	2019-07-06	6	437.36	0.21868	0.0438042
Montipora spp.	94	2019	2019-07-06	6	418.2	0.2091	0.0382957
Montipora spp.	94	2019	2019-07-06	6	410.07	0.205035	0.0361054
Montipora spp.	94	2019	2019-07-06	6	432.97	0.216485	0.0424983
Montipora spp.	56	2019	2019-07-07	1	389.7	0.19485	0.0309877
Montipora spp.	56	2019	2019-07-07	1	370.44	0.18522	0.0266166
Montipora spp.	56	2019	2019-07-07	1	372.78	0.18639	0.0271241
Montipora spp.	56	2019	2019-07-07	1	398	0.199	0.0330101
Montipora spp.	56	2019	2019-07-07	1	394.89	0.197445	0.0322423
Montipora spp.	56	2019	2019-07-07	1	385.44	0.19272	0.0299826
Montipora spp.	56	2019	2019-07-07	2	381.74	0.19087	0.0291274
Montipora spp.	56	2019	2019-07-07	2	405.27	0.202635	0.0348523
Montipora spp.	56	2019	2019-07-07	2	404.32	0.20216	0.0346078
Montipora spp.	56	2019	2019-07-07	2	394.99	0.197495	0.0322668
Montipora spp.	56	2019	2019-07-07	2	371	0.1855	0.0267374
Montipora spp.	56	2019	2019-07-07	2	386.98	0.19349	0.0303434
Montipora spp.	56	2019	2019-07-07	3	387.85	0.193925	0.0305485
Montipora spp.	56	2019	2019-07-07	3	399.06	0.19953	0.0332746
Montipora spp.	56	2019	2019-07-07	3	398.58	0.19929	0.0331547
Montipora spp.	56	2019	2019-07-07	3	380.42	0.19021	0.0288263
Montipora spp.	56	2019	2019-07-07	3	385.01	0.192505	0.0298823
Montipora spp.	56	2019	2019-07-07	3	399.09	0.199545	0.0332821
Montipora spp.	56	2019	2019-07-07	4	372.4	0.1862	0.0270413
Montipora spp.	56	2019	2019-07-07	4	385.49	0.192745	0.0299942
Montipora spp.	56	2019	2019-07-07	4	380.17	0.190085	0.0287695
Montipora spp.	56	2019	2019-07-07	4	391.52	0.19576	0.0314239
Montipora spp.	56	2019	2019-07-07	4	371.94	0.18597	0.0269412
Montipora spp.	56	2019	2019-07-07	4	373.74	0.18687	0.0273342
Montipora spp.	56	2019	2019-07-07	5	384.55	0.192275	0.0297753
Montipora spp.	56	2019	2019-07-07	5	380.17	0.190085	0.0287695
Montipora spp.	56	2019	2019-07-07	5	364.85	0.182425	0.0254297
Montipora spp.	56	2019	2019-07-07	5	387.31	0.193655	0.0304211
Montipora spp.	56	2019	2019-07-07	5	378.27	0.189135	0.0283403
Montipora spp.	56	2019	2019-07-07	5	408.24	0.20412	0.0356242
Montipora spp.	56	2019	2019-07-07	5	378.98	0.18949	0.0285001
Montipora spp.	56	2019	2019-07-07	5	368.33	0.184165	0.0261643
Montipora spp.	56	2019	2019-07-07	6	367.2	0.1836	0.0259243
Montipora spp.	56	2019	2019-07-07	6	385.09	0.192545	0.0299009
Montipora spp.	56	2019	2019-07-07	6	383.79	0.191895	0.0295991
Montipora spp.	56	2019	2019-07-07	6	356.09	0.178045	0.0236416
Montipora spp.	56	2019	2019-07-07	6	367.93	0.183965	0.0260792
Montipora spp.	56	2019	2019-07-07	6	389.63	0.194815	0.030971
Montipora spp.	56	2019	2019-07-07	6	385.33	0.192665	0.0299569
Montipora spp.	56	2019	2019-07-07	6	381.86	0.19093	0.0291548
Montipora spp.	86	2019	2019-07-07	1	314.66	0.15733	0.0163126
Montipora spp.	86	2019	2019-07-07	1	367.92	0.18396	0.026077
Montipora spp.	86	2019	2019-07-07	1	353.02	0.17651	0.0230354
Montipora spp.	86	2019	2019-07-07	1	366.07	0.183035	0.0256857
Montipora spp.	86	2019	2019-07-07	1	368.49	0.184245	0.0261984
Montipora spp.	86	2019	2019-07-07	2	341.88	0.17094	0.0209228
Montipora spp.	86	2019	2019-07-07	2	325.25	0.162625	0.0180157
Montipora spp.	86	2019	2019-07-07	2	365.83	0.182915	0.0256352
Montipora spp.	86	2019	2019-07-07	2	324.42	0.16221	0.0178781
Montipora spp.	86	2019	2019-07-07	2	364.97	0.182485	0.0254548
Montipora spp.	86	2019	2019-07-07	3	377.59	0.188795	0.0281877
Montipora spp.	86	2019	2019-07-07	3	313.47	0.156735	0.0161282
Montipora spp.	86	2019	2019-07-07	3	366.5	0.18325	0.0257763
Montipora spp.	86	2019	2019-07-07	3	356.27	0.178135	0.0236775
Montipora spp.	86	2019	2019-07-07	3	373.36	0.18668	0.0272509
Montipora spp.	86	2019	2019-07-07	4	358.42	0.17921	0.0241088
Montipora spp.	86	2019	2019-07-07	4	366.82	0.18341	0.0258439
Montipora spp.	86	2019	2019-07-07	4	340.38	0.17019	0.0206486
Montipora spp.	86	2019	2019-07-07	4	366.66	0.18333	0.0258101
Montipora spp.	86	2019	2019-07-07	4	269.69	0.134845	0.0102705
Montipora spp.	86	2019	2019-07-07	4	387.49	0.193745	0.0304635
Montipora spp.	86	2019	2019-07-07	5	430.2	0.2151	0.0416878
Montipora spp.	86	2019	2019-07-07	5	405.34	0.20267	0.0348704
Montipora spp.	86	2019	2019-07-07	5	417.86	0.20893	0.0382024
Montipora spp.	86	2019	2019-07-07	5	428.9	0.21445	0.0413111
Montipora spp.	86	2019	2019-07-07	5	339.17	0.169585	0.0204292
Montipora spp.	86	2019	2019-07-07	5	429.6	0.2148	0.0415137
Montipora spp.	86	2019	2019-07-07	6	447.8	0.2239	0.0470165
Montipora spp.	86	2019	2019-07-07	6	432.1	0.21605	0.0422426
Montipora spp.	86	2019	2019-07-07	6	426.85	0.213425	0.0407215
Montipora spp.	86	2019	2019-07-07	6	456.7	0.22835	0.049876
Montipora spp.	86	2019	2019-07-07	6	429.18	0.21459	0.041392
Montipora spp.	86	2019	2019-07-07	6	465.8	0.2329	0.0529172
Montipora spp.	94	2019	2019-07-07	1	474.48	0.23724	0.0559309
Montipora spp.	94	2019	2019-07-07	1	450.15	0.225075	0.0477606
Montipora spp.	94	2019	2019-07-07	1	453.74	0.22687	0.0489125
Montipora spp.	94	2019	2019-07-07	1	390.76	0.19538	0.0312413
Montipora spp.	94	2019	2019-07-07	1	413.31	0.206655	0.036968
Montipora spp.	94	2019	2019-07-07	1	447.15	0.223575	0.0468121
Montipora spp.	94	2019	2019-07-07	2	440.8	0.2204	0.0448459
Montipora spp.	94	2019	2019-07-07	2	459.92	0.22996	0.0509384
Montipora spp.	94	2019	2019-07-07	2	437.4	0.2187	0.0438162
Montipora spp.	94	2019	2019-07-07	2	441.07	0.220535	0.0449284
Montipora spp.	94	2019	2019-07-07	2	463.36	0.23168	0.0520899
Montipora spp.	94	2019	2019-07-07	2	406.86	0.20343	0.0352641
Montipora spp.	94	2019	2019-07-07	3	410.36	0.20518	0.0361821
Montipora spp.	94	2019	2019-07-07	3	451.31	0.225655	0.0481308
Montipora spp.	94	2019	2019-07-07	3	505.47	0.252735	0.0676214
Montipora spp.	94	2019	2019-07-07	3	434.9	0.21745	0.0430692
Montipora spp.	94	2019	2019-07-07	3	367.2	0.1836	0.0259243
Montipora spp.	94	2019	2019-07-07	3	386.17	0.193085	0.0301532
Montipora spp.	94	2019	2019-07-07	4	408.26	0.20413	0.0356294
Montipora spp.	94	2019	2019-07-07	4	408.98	0.20449	0.0358183
Montipora spp.	94	2019	2019-07-07	4	396.61	0.198305	0.0326655
Montipora spp.	94	2019	2019-07-07	4	411.61	0.205805	0.0365137
Montipora spp.	94	2019	2019-07-07	4	431.31	0.215655	0.0420114
Montipora spp.	94	2019	2019-07-07	4	448.13	0.224065	0.0471205
Montipora spp.	94	2019	2019-07-07	5	421.95	0.210975	0.0393352
Montipora spp.	94	2019	2019-07-07	5	407.51	0.203755	0.0354334
Montipora spp.	94	2019	2019-07-07	5	439.3	0.21965	0.0443897
Montipora spp.	94	2019	2019-07-07	5	428.58	0.21429	0.0412187
Montipora spp.	94	2019	2019-07-07	5	405.32	0.20266	0.0348652
Montipora spp.	94	2019	2019-07-07	5	396.21	0.198105	0.0325668
Montipora spp.	94	2019	2019-07-07	6	385.51	0.192755	0.0299989
Montipora spp.	94	2019	2019-07-07	6	418.28	0.20914	0.0383177
Montipora spp.	94	2019	2019-07-07	6	418.67	0.209335	0.038425
Montipora spp.	94	2019	2019-07-07	6	372.16	0.18608	0.026989
Montipora spp.	94	2019	2019-07-07	6	395.44	0.19772	0.0323773
Montipora spp.	94	2019	2019-07-07	6	444.03	0.222015	0.045839
Montipora spp.	78	2019	2019-07-11	1	462.93	0.231465	0.0519451
Montipora spp.	78	2019	2019-07-11	1	420.8	0.2104	0.0390144
Montipora spp.	78	2019	2019-07-11	1	420.83	0.210415	0.0390228
Montipora spp.	78	2019	2019-07-11	1	486.95	0.243475	0.0604577
Montipora spp.	78	2019	2019-07-11	1	437.75	0.218875	0.0439215
Montipora spp.	78	2019	2019-07-11	1	432.33	0.216165	0.0423101
Montipora spp.	78	2019	2019-07-11	2	462.27	0.231135	0.0517232
Montipora spp.	78	2019	2019-07-11	2	505.86	0.25293	0.0677781
Montipora spp.	78	2019	2019-07-11	2	453.57	0.226785	0.0488575
Montipora spp.	78	2019	2019-07-11	2	430.35	0.215175	0.0417315
Montipora spp.	78	2019	2019-07-11	2	408.93	0.204465	0.0358051
Montipora spp.	78	2019	2019-07-11	2	459.95	0.229975	0.0509484
Montipora spp.	78	2019	2019-07-11	3	398.86	0.19943	0.0332246
Montipora spp.	78	2019	2019-07-11	3	471.1	0.23555	0.0547441
Montipora spp.	78	2019	2019-07-11	3	402.71	0.201355	0.034196
Montipora spp.	78	2019	2019-07-11	3	430.03	0.215015	0.0416384
Montipora spp.	78	2019	2019-07-11	3	422.16	0.21108	0.0393939
Montipora spp.	78	2019	2019-07-11	3	440.26	0.22013	0.0446813
Montipora spp.	78	2019	2019-07-11	3	412.85	0.206425	0.0368447
Montipora spp.	78	2019	2019-07-11	4	400.59	0.200295	0.0336588
Montipora spp.	78	2019	2019-07-11	4	404.52	0.20226	0.0346592
Montipora spp.	78	2019	2019-07-11	4	440.28	0.22014	0.0446874
Montipora spp.	78	2019	2019-07-11	4	458.09	0.229045	0.0503328
Montipora spp.	78	2019	2019-07-11	4	329.35	0.164675	0.0187056
Montipora spp.	78	2019	2019-07-11	4	363.45	0.181725	0.0251381
Montipora spp.	78	2019	2019-07-11	4	395.69	0.197845	0.0324387
Montipora spp.	78	2019	2019-07-11	5	409.02	0.20451	0.0358288
Montipora spp.	78	2019	2019-07-11	5	483.83	0.241915	0.059303
Montipora spp.	78	2019	2019-07-11	5	306.89	0.153445	0.0151337
Montipora spp.	78	2019	2019-07-11	5	475.05	0.237525	0.0561327
Montipora spp.	78	2019	2019-07-11	5	441.18	0.22059	0.044962
Montipora spp.	78	2019	2019-07-11	6	413.18	0.20659	0.0369331
Montipora spp.	78	2019	2019-07-11	6	419.25	0.209625	0.0385849
Montipora spp.	78	2019	2019-07-11	6	415.25	0.207625	0.037491
Montipora spp.	78	2019	2019-07-11	6	405.83	0.202915	0.034997
Montipora spp.	78	2019	2019-07-11	6	430.64	0.21532	0.0418159
Montipora spp.	78	2019	2019-07-11	6	414	0.207	0.0371535
Montipora spp.	78	2019	2019-07-11	7	361.61	0.180805	0.0247582
Montipora spp.	78	2019	2019-07-11	7	437.97	0.218985	0.0439877
Montipora spp.	78	2019	2019-07-11	7	408.76	0.20438	0.0357605
Montipora spp.	78	2019	2019-07-11	7	361.67	0.180835	0.0247706
Montipora spp.	78	2019	2019-07-11	7	402.42	0.20121	0.0341222
Montipora spp.	78	2019	2019-07-11	7	422.75	0.211375	0.0395593
Montipora spp.	78	2019	2019-07-11	7	365.65	0.182825	0.0255973
Montipora spp.	78	2019	2019-07-11	7	405.63	0.202815	0.0349453
Montipora spp.	78	2019	2019-07-13	1	388.45	0.194225	0.0306905
Montipora spp.	78	2019	2019-07-13	1	391.93	0.195965	0.0315227
Montipora spp.	78	2019	2019-07-13	1	405.28	0.20264	0.0348549
Montipora spp.	78	2019	2019-07-13	1	393.56	0.19678	0.0319177
Montipora spp.	78	2019	2019-07-13	1	379.21	0.189605	0.0285521
Montipora spp.	78	2019	2019-07-13	1	399.57	0.199785	0.0334023
Montipora spp.	78	2019	2019-07-13	2	442.14	0.22107	0.0452562
Montipora spp.	78	2019	2019-07-13	2	416.56	0.20828	0.037847
Montipora spp.	78	2019	2019-07-13	2	413.25	0.206625	0.0369519
Montipora spp.	78	2019	2019-07-13	2	447.47	0.223735	0.0469127
Montipora spp.	78	2019	2019-07-13	2	380.44	0.19022	0.0288308
Montipora spp.	78	2019	2019-07-13	2	407.1	0.20355	0.0353266
Montipora spp.	78	2019	2019-07-13	3	416.17	0.208085	0.0377408
Montipora spp.	78	2019	2019-07-13	3	439.22	0.21961	0.0443654
Montipora spp.	78	2019	2019-07-13	3	454.11	0.227055	0.0490322
Montipora spp.	78	2019	2019-07-13	3	360.61	0.180305	0.0245534
Montipora spp.	78	2019	2019-07-13	3	404.32	0.20216	0.0346078
Montipora spp.	78	2019	2019-07-13	3	411.58	0.20579	0.0365057
Montipora spp.	78	2019	2019-07-13	4	411.19	0.205595	0.0364021
Montipora spp.	78	2019	2019-07-13	4	420.11	0.210055	0.0388228
Montipora spp.	78	2019	2019-07-13	4	389.91	0.194955	0.0310378
Montipora spp.	78	2019	2019-07-13	4	393.55	0.196775	0.0319152
Montipora spp.	78	2019	2019-07-13	5	362.95	0.181475	0.0250345
Montipora spp.	78	2019	2019-07-13	5	379.68	0.18984	0.0286584
Montipora spp.	78	2019	2019-07-13	5	384.05	0.192025	0.0296593
Montipora spp.	78	2019	2019-07-13	5	378.34	0.18917	0.028356
Montipora spp.	78	2019	2019-07-13	5	380.29	0.190145	0.0287967
Montipora spp.	78	2019	2019-07-13	5	375.23	0.187615	0.0276625
Montipora spp.	78	2019	2019-07-13	5	380.82	0.19041	0.0289173
Montipora spp.	78	2019	2019-07-13	6	362.05	0.181025	0.0248487
Montipora spp.	78	2019	2019-07-13	6	371.16	0.18558	0.0267721
Montipora spp.	78	2019	2019-07-13	6	391.2	0.1956	0.0313469
Montipora spp.	78	2019	2019-07-13	6	403.82	0.20191	0.0344796
Montipora spp.	78	2019	2019-07-13	6	376.52	0.18826	0.0279488
Montipora spp.	78	2019	2019-07-13	6	355.6	0.1778	0.0235442
Montipora spp.	78	2019	2019-07-13	6	402.72	0.20136	0.0341986
Montipora spp.	78	2019	2019-07-13	6	429.27	0.214635	0.0414181
Montipora spp.	78	2019	2019-07-13	7	386.95	0.193475	0.0303363
Montipora spp.	78	2019	2019-07-13	7	393.9	0.19695	0.0320005
Montipora spp.	78	2019	2019-07-13	7	403.37	0.201685	0.0343644
Montipora spp.	78	2019	2019-07-13	7	355.13	0.177565	0.0234509
Montipora spp.	78	2019	2019-07-13	7	401.72	0.20086	0.0339444
Montipora spp.	78	2019	2019-07-13	7	420.76	0.21038	0.0390033
Montipora spp.	91	2019	2019-07-13	1	392.51	0.196255	0.0316629
Montipora spp.	91	2019	2019-07-13	1	401.86	0.20093	0.0339799
Montipora spp.	91	2019	2019-07-13	1	478.76	0.23938	0.0574582
Montipora spp.	91	2019	2019-07-13	1	423.43	0.211715	0.0397505
Montipora spp.	91	2019	2019-07-13	1	385.68	0.19284	0.0300386
Montipora spp.	91	2019	2019-07-13	1	301.17	0.150585	0.0143032
Montipora spp.	91	2019	2019-07-13	2	389.12	0.19456	0.0308496
Montipora spp.	91	2019	2019-07-13	2	436.63	0.218315	0.0435852
Montipora spp.	91	2019	2019-07-13	2	403.56	0.20178	0.034413
Montipora spp.	91	2019	2019-07-13	2	389.25	0.194625	0.0308805
Montipora spp.	91	2019	2019-07-13	2	412.87	0.206435	0.0368501
Montipora spp.	91	2019	2019-07-13	3	450	0.225	0.0477129
Montipora spp.	91	2019	2019-07-13	3	391.05	0.195525	0.0313109
Montipora spp.	91	2019	2019-07-13	3	418.41	0.209205	0.0383534
Montipora spp.	91	2019	2019-07-13	3	402.38	0.20119	0.034112
Montipora spp.	91	2019	2019-07-13	3	333.55	0.166775	0.0194304
Montipora spp.	91	2019	2019-07-13	3	401.53	0.200765	0.0338963
Montipora spp.	91	2019	2019-07-13	4	399.1	0.19955	0.0332846
Montipora spp.	91	2019	2019-07-13	4	390.98	0.19549	0.0312941
Montipora spp.	91	2019	2019-07-13	4	344.51	0.172255	0.0214094
Montipora spp.	91	2019	2019-07-13	4	409.05	0.204525	0.0358367
Montipora spp.	91	2019	2019-07-13	4	402.65	0.201325	0.0341807
Montipora spp.	91	2019	2019-07-13	4	419.85	0.209925	0.0387508
Montipora spp.	91	2019	2019-07-13	5	398.62	0.19931	0.0331647
Montipora spp.	91	2019	2019-07-13	5	419.11	0.209555	0.0385463
Montipora spp.	91	2019	2019-07-13	5	368.81	0.184405	0.0262667
Montipora spp.	91	2019	2019-07-13	5	375.44	0.18772	0.0277089
Montipora spp.	91	2019	2019-07-13	5	354.62	0.17731	0.0233501
Montipora spp.	91	2019	2019-07-13	5	318.36	0.15918	0.0168948
Montipora spp.	91	2019	2019-07-13	5	347.28	0.17364	0.0219299
Montipora spp.	91	2019	2019-07-13	6	365.88	0.18294	0.0256457
Montipora spp.	91	2019	2019-07-13	6	388.78	0.19439	0.0307688
Montipora spp.	91	2019	2019-07-13	6	402.54	0.20127	0.0341527
Montipora spp.	91	2019	2019-07-13	6	397.51	0.198755	0.0328884
Montipora spp.	91	2019	2019-07-13	6	378.33	0.189165	0.0283538
Montipora spp.	91	2019	2019-07-13	6	371.31	0.185655	0.0268045
Montipora spp.	91	2019	2019-07-13	6	389.15	0.194575	0.0308567
Montipora spp.	91	2019	2019-07-13	7	420.72	0.21036	0.0389922
Montipora spp.	91	2019	2019-07-13	7	380.08	0.19004	0.028749
Montipora spp.	91	2019	2019-07-13	7	390.53	0.195265	0.0311861
Montipora spp.	91	2019	2019-07-13	7	427.85	0.213925	0.0410084
Montipora spp.	91	2019	2019-07-13	7	282.44	0.14122	0.0117971
Montipora spp.	91	2019	2019-07-13	7	359.81	0.179905	0.0243903
Montipora spp.	91	2019	2019-07-13	7	394.66	0.19733	0.032186
Montipora spp.	91	2019	2019-07-13	7	433.39	0.216695	0.0426221
Montipora spp.	91	2019	2019-07-13	8	381.95	0.190975	0.0291755
Montipora spp.	91	2019	2019-07-13	8	409.5	0.20475	0.0359551
Montipora spp.	91	2019	2019-07-13	8	444.22	0.22211	0.0458979
Montipora spp.	91	2019	2019-07-13	8	462.05	0.231025	0.0516494
Montipora spp.	91	2019	2019-07-13	8	310.24	0.15512	0.0156348
Montipora spp.	91	2019	2019-07-13	8	373.96	0.18698	0.0273825
Montipora spp.	92	2019	2019-07-13	1	433.81	0.216905	0.0427461
Montipora spp.	92	2019	2019-07-13	1	433.41	0.216705	0.042628
Montipora spp.	92	2019	2019-07-13	1	430.79	0.215395	0.0418596
Montipora spp.	92	2019	2019-07-13	1	433.28	0.21664	0.0425897
Montipora spp.	92	2019	2019-07-13	1	452.06	0.22603	0.0483712
Montipora spp.	92	2019	2019-07-13	2	463.06	0.23153	0.0519888
Montipora spp.	92	2019	2019-07-13	2	415.23	0.207615	0.0374856
Montipora spp.	92	2019	2019-07-13	2	436.02	0.21801	0.0434028
Montipora spp.	92	2019	2019-07-13	2	429.4	0.2147	0.0414557
Montipora spp.	92	2019	2019-07-13	2	360.06	0.18003	0.0244412
Montipora spp.	92	2019	2019-07-13	3	421.93	0.210965	0.0393296
Montipora spp.	92	2019	2019-07-13	3	453.75	0.226875	0.0489157
Montipora spp.	92	2019	2019-07-13	3	444.8	0.2224	0.0460779
Montipora spp.	92	2019	2019-07-13	3	421.27	0.210635	0.0391453
Montipora spp.	92	2019	2019-07-13	3	390.03	0.195015	0.0310665
Montipora spp.	92	2019	2019-07-13	3	347.08	0.17354	0.0218921
Montipora spp.	92	2019	2019-07-13	4	428.98	0.21449	0.0413342
Montipora spp.	92	2019	2019-07-13	4	418.74	0.20937	0.0384443
Montipora spp.	92	2019	2019-07-13	4	436.14	0.21807	0.0434386
Montipora spp.	92	2019	2019-07-13	4	427.44	0.21372	0.0408906
Montipora spp.	92	2019	2019-07-13	4	445.84	0.22292	0.0464019
Montipora spp.	92	2019	2019-07-13	5	443.49	0.221745	0.045672
Montipora spp.	92	2019	2019-07-13	5	448.89	0.224445	0.0473607
Montipora spp.	92	2019	2019-07-13	5	381.84	0.19092	0.0291503
Montipora spp.	92	2019	2019-07-13	5	451.43	0.225715	0.0481692
Montipora spp.	92	2019	2019-07-13	5	372.63	0.186315	0.0270914
Montipora spp.	92	2019	2019-07-13	6	403.58	0.20179	0.0344181
Montipora spp.	92	2019	2019-07-13	6	443.5	0.22175	0.0456751
Montipora spp.	92	2019	2019-07-13	6	450.46	0.22523	0.0478594
Montipora spp.	92	2019	2019-07-13	6	441.08	0.22054	0.0449314
Montipora spp.	92	2019	2019-07-13	6	448.7	0.22435	0.0473006
Montipora spp.	92	2019	2019-07-13	6	439.21	0.219605	0.0443624
Montipora spp.	92	2019	2019-07-13	7	409.81	0.204905	0.0360368
Montipora spp.	92	2019	2019-07-13	7	405.62	0.20281	0.0349427
Montipora spp.	92	2019	2019-07-13	7	429.63	0.214815	0.0415224
Montipora spp.	92	2019	2019-07-13	7	436.16	0.21808	0.0434446
Montipora spp.	92	2019	2019-07-13	7	436.82	0.21841	0.0436421
Montipora spp.	90	2019	2019-06-17	1	462.93	0.231465	0.0519451
Montipora spp.	90	2019	2019-06-17	1	445.01	0.222505	0.0461432
Montipora spp.	90	2019	2019-06-17	1	440.76	0.22038	0.0448337
Montipora spp.	90	2019	2019-06-17	1	447.15	0.223575	0.0468121
Montipora spp.	90	2019	2019-06-17	1	417.71	0.208855	0.0381613
Montipora spp.	90	2019	2019-06-17	1	390.23	0.195115	0.0311143
Montipora spp.	90	2019	2019-06-17	2	443.55	0.221775	0.0456905
Montipora spp.	90	2019	2019-06-17	2	441.86	0.22093	0.0451702
Montipora spp.	90	2019	2019-06-17	2	467.96	0.23398	0.0536568
Montipora spp.	90	2019	2019-06-17	2	398.87	0.199435	0.0332271
Montipora spp.	90	2019	2019-06-17	2	455.9	0.22795	0.0496143
Montipora spp.	90	2019	2019-06-17	2	477.32	0.23866	0.0569413
Montipora spp.	90	2019	2019-06-17	3	422.89	0.211445	0.0395987
Montipora spp.	90	2019	2019-06-17	3	402.98	0.20149	0.0342648
Montipora spp.	90	2019	2019-06-17	3	407.03	0.203515	0.0353084
Montipora spp.	90	2019	2019-06-17	3	430.52	0.21526	0.0417809
Montipora spp.	90	2019	2019-06-17	3	396.14	0.19807	0.0325495
Montipora spp.	90	2019	2019-06-17	3	409.1	0.20455	0.0358498
Montipora spp.	90	2019	2019-06-17	4	439.51	0.219755	0.0444534
Montipora spp.	90	2019	2019-06-17	4	388.72	0.19436	0.0307545
Montipora spp.	90	2019	2019-06-17	4	463.02	0.23151	0.0519754
Montipora spp.	90	2019	2019-06-17	4	409.3	0.20465	0.0359024
Montipora spp.	90	2019	2019-06-17	4	455.98	0.22799	0.0496404
Montipora spp.	90	2019	2019-06-17	4	470.64	0.23532	0.0545839
Montipora spp.	90	2019	2019-06-17	5	440.81	0.220405	0.044849
Montipora spp.	90	2019	2019-06-17	5	423.87	0.211935	0.0398746
Montipora spp.	90	2019	2019-06-17	5	447.47	0.223735	0.0469127
Montipora spp.	90	2019	2019-06-17	5	403.87	0.201935	0.0344924
Montipora spp.	90	2019	2019-06-17	5	458.93	0.229465	0.0506101
Montipora spp.	90	2019	2019-06-17	5	346.14	0.17307	0.0217147
Montipora spp.	90	2019	2019-06-17	5	374.24	0.18712	0.0274441
Montipora spp.	90	2019	2019-06-17	5	435.3	0.21765	0.0431881
Montipora spp.	90	2019	2019-06-17	6	443.86	0.22193	0.0457864
Montipora spp.	90	2019	2019-06-17	6	414.13	0.207065	0.0371885
Montipora spp.	90	2019	2019-06-17	6	464.42	0.23221	0.0524482
Montipora spp.	90	2019	2019-06-17	6	431.25	0.215625	0.0419938
Montipora spp.	90	2019	2019-06-17	6	438.05	0.219025	0.0440118
Montipora spp.	90	2019	2019-06-17	6	453.15	0.226575	0.0487219
Montipora spp.	90	2019	2019-06-17	6	351.93	0.175965	0.0228227
Montipora spp.	90	2019	2019-06-17	6	471.47	0.235735	0.0548732
Montipora spp.	90	2019	2019-06-17	7	385.33	0.192665	0.0299569
Montipora spp.	90	2019	2019-06-17	7	400.66	0.20033	0.0336764
Montipora spp.	90	2019	2019-06-17	7	428.92	0.21446	0.0413168
Montipora spp.	90	2019	2019-06-17	7	422.73	0.211365	0.0395537
Montipora spp.	90	2019	2019-06-17	7	459.09	0.229545	0.0506631
Montipora spp.	90	2019	2019-06-17	7	453.49	0.226745	0.0488317
Montipora spp.	90	2019	2019-06-17	7	430.45	0.215225	0.0417606
Montipora spp.	90	2019	2019-06-17	7	438.34	0.21917	0.0440993
Montipora spp.	90	2019	2019-06-17	8	392.65	0.196325	0.0316968
Montipora spp.	90	2019	2019-06-17	8	442.52	0.22126	0.0453729
Montipora spp.	90	2019	2019-06-17	8	421.31	0.210655	0.0391565
Montipora spp.	90	2019	2019-06-17	8	461.28	0.23064	0.0513916
Montipora spp.	90	2019	2019-06-17	8	426.28	0.21314	0.0405586
Montipora spp.	90	2019	2019-06-17	8	454.89	0.227445	0.0492853
Montipora spp.	90	2019	2019-06-17	8	438.03	0.219015	0.0440058
Montipora spp.	56	2019	2019-06-18	2	401.98	0.20099	0.0340104
Montipora spp.	56	2019	2019-06-18	2	438.91	0.219455	0.0442715
Montipora spp.	56	2019	2019-06-18	2	410.41	0.205205	0.0361953
Montipora spp.	56	2019	2019-06-18	2	395.6	0.1978	0.0324166
Montipora spp.	56	2019	2019-06-18	2	409.1	0.20455	0.0358498
Montipora spp.	56	2019	2019-06-18	2	402.86	0.20143	0.0342342
Montipora spp.	56	2019	2019-06-18	3	396.83	0.198415	0.0327199
Montipora spp.	56	2019	2019-06-18	3	406.93	0.203465	0.0352823
Montipora spp.	56	2019	2019-06-18	3	399.63	0.199815	0.0334174
Montipora spp.	56	2019	2019-06-18	3	434.09	0.217045	0.042829
Montipora spp.	56	2019	2019-06-18	3	391.71	0.195855	0.0314697
Montipora spp.	56	2019	2019-06-18	3	383.37	0.191685	0.0295021
Montipora spp.	56	2019	2019-06-18	3	398.81	0.199405	0.0332121
Montipora spp.	56	2019	2019-06-18	3	399.93	0.199965	0.0334927
Montipora spp.	56	2019	2019-06-18	3	377.06	0.18853	0.0280692
Montipora spp.	56	2019	2019-06-18	4	387.93	0.193965	0.0305674
Montipora spp.	56	2019	2019-06-18	4	422.69	0.211345	0.0395425
Montipora spp.	56	2019	2019-06-18	4	410.46	0.20523	0.0362085
Montipora spp.	56	2019	2019-06-18	4	412.19	0.206095	0.0366683
Montipora spp.	56	2019	2019-06-18	4	386.8	0.1934	0.030301
Montipora spp.	56	2019	2019-06-18	4	411.12	0.20556	0.0363835
Montipora spp.	56	2019	2019-06-18	4	404.93	0.202465	0.0347647
Montipora spp.	56	2019	2019-06-18	5	425.83	0.212915	0.0404303
Montipora spp.	56	2019	2019-06-18	5	409	0.2045	0.0358235
Montipora spp.	56	2019	2019-06-18	5	400.7	0.20035	0.0336865
Montipora spp.	56	2019	2019-06-18	5	406.6	0.2033	0.0351966
Montipora spp.	56	2019	2019-06-18	5	397.04	0.19852	0.0327719
Montipora spp.	56	2019	2019-06-18	5	349.31	0.174655	0.0223168
Montipora spp.	56	2019	2019-06-18	5	388.57	0.194285	0.0307189
Montipora spp.	56	2019	2019-06-18	5	394.96	0.19748	0.0322595
Montipora spp.	56	2019	2019-06-20	1	498.29	0.249145	0.0647806
Montipora spp.	56	2019	2019-06-20	1	513.74	0.25687	0.0709951
Montipora spp.	56	2019	2019-06-20	1	530.66	0.26533	0.0782433
Montipora spp.	56	2019	2019-06-20	1	513.24	0.25662	0.070788
Montipora spp.	56	2019	2019-06-20	2	541.2	0.2706	0.0829988
Montipora spp.	56	2019	2019-06-20	2	525.33	0.262665	0.0759093
Montipora spp.	56	2019	2019-06-20	2	524.88	0.26244	0.0757144
Montipora spp.	56	2019	2019-06-20	3	526.92	0.26346	0.0766006
Montipora spp.	56	2019	2019-06-20	3	534.22	0.26711	0.0798286
Montipora spp.	56	2019	2019-06-20	3	513.69	0.256845	0.0709744
Montipora spp.	56	2019	2019-06-20	3	519.41	0.259705	0.0733718
Montipora spp.	56	2019	2019-06-20	4	544.95	0.272475	0.0847361
Montipora spp.	56	2019	2019-06-20	4	540.07	0.270035	0.08248
Montipora spp.	56	2019	2019-06-20	4	519.01	0.259505	0.0732024
Montipora spp.	56	2019	2019-06-20	4	537.8	0.2689	0.0814443
Montipora spp.	56	2019	2019-06-20	5	507.6	0.2538	0.0684799
Montipora spp.	56	2019	2019-06-20	5	548.09	0.274045	0.0862093
Montipora spp.	56	2019	2019-06-20	5	510.2	0.2551	0.0695376
Montipora spp.	56	2019	2019-06-20	5	515.03	0.257515	0.0715313
Montipora spp.	56	2019	2019-06-20	6	529.07	0.264535	0.0775421
Montipora spp.	56	2019	2019-06-20	6	554.62	0.27731	0.0893274
Montipora spp.	85	2019	2019-06-20	1	509.5	0.25475	0.0692518
Montipora spp.	85	2019	2019-06-20	1	530.75	0.265375	0.0782831
Montipora spp.	85	2019	2019-06-20	1	502.06	0.25103	0.0662621
Montipora spp.	85	2019	2019-06-20	1	535.31	0.267655	0.0803183
Montipora spp.	85	2019	2019-06-20	2	543.32	0.27166	0.083978
Montipora spp.	85	2019	2019-06-20	2	547.41	0.273705	0.0858888
Montipora spp.	85	2019	2019-06-20	2	535.67	0.267835	0.0804804
Montipora spp.	85	2019	2019-06-20	3	486.36	0.24318	0.0602382
Montipora spp.	85	2019	2019-06-20	3	501.87	0.250935	0.0661869
Montipora spp.	85	2019	2019-06-20	3	475.16	0.23758	0.0561717
Montipora spp.	85	2019	2019-06-20	4	539.76	0.26988	0.082338
Montipora spp.	85	2019	2019-06-20	4	568.95	0.284475	0.0964319
Montipora spp.	85	2019	2019-06-20	4	537.36	0.26868	0.0812446
Montipora spp.	85	2019	2019-06-20	5	528.96	0.26448	0.0774938
Montipora spp.	85	2019	2019-06-20	5	512.13	0.256065	0.0703297
Montipora spp.	85	2019	2019-06-20	5	492.85	0.246425	0.062682
Montipora spp.	85	2019	2019-06-20	5	509.03	0.254515	0.0690603
Montipora spp.	104	2019	2019-06-20	1	538.88	0.26944	0.0819359
Montipora spp.	104	2019	2019-06-20	1	500.17	0.250085	0.0655166
Montipora spp.	104	2019	2019-06-20	1	560.85	0.280425	0.0923716
Montipora spp.	104	2019	2019-06-20	2	523.73	0.261865	0.0752178
Montipora spp.	104	2019	2019-06-20	2	542.87	0.271435	0.0837695
Montipora spp.	104	2019	2019-06-20	2	545.31	0.272655	0.0849041
Montipora spp.	104	2019	2019-06-20	2	570.64	0.28532	0.0972937
Montipora spp.	104	2019	2019-06-20	3	510.36	0.25518	0.069603
Montipora spp.	104	2019	2019-06-20	3	556	0.278	0.0899959
Montipora spp.	104	2019	2019-06-23	1	546.81	0.273405	0.0856067
Montipora spp.	104	2019	2019-06-23	2	461.54	0.23077	0.0514785
Montipora spp.	104	2019	2019-06-23	2	387.6	0.1938	0.0304894
Montipora spp.	104	2019	2019-06-23	2	440.91	0.220455	0.0448795
Montipora spp.	104	2019	2019-06-23	3	558.55	0.279275	0.0912398
Montipora spp.	104	2019	2019-06-23	3	426.8	0.2134	0.0407072
Montipora spp.	104	2019	2019-06-23	4	537.68	0.26884	0.0813898
Montipora spp.	104	2019	2019-06-23	4	324.47	0.162235	0.0178864
Montipora spp.	104	2019	2019-06-23	4	391.52	0.19576	0.0314239
Montipora spp.	104	2019	2019-06-23	5	475.37	0.237685	0.0562462
Montipora spp.	104	2019	2019-06-23	5	428.6	0.2143	0.0412244
Montipora spp.	104	2019	2019-06-23	6	341.67	0.170835	0.0208842
Montipora spp.	104	2019	2019-06-23	6	341.2	0.1706	0.0207982
Montipora spp.	104	2019	2019-06-23	6	491.8	0.2459	0.0622822
Montipora spp.	104	2019	2019-06-23	7	482.87	0.241435	0.0589507
Montipora spp.	104	2019	2019-06-23	7	482.53	0.241265	0.0588263
Montipora spp.	104	2019	2019-06-23	7	489.47	0.244735	0.0614011
Montipora spp.	104	2019	2019-06-23	8	322.7	0.16135	0.0175952
Montipora spp.	104	2019	2019-06-23	8	479.35	0.239675	0.0576709
Montipora spp.	104	2019	2019-06-23	9	496.05	0.248025	0.0639109
Montipora spp.	104	2019	2019-06-23	9	445.24	0.22262	0.0462148
Montipora spp.	75	2019	2019-06-25	1	380.38	0.19019	0.0288172
Montipora spp.	75	2019	2019-06-25	1	331.6	0.1658	0.0190916
Montipora spp.	75	2019	2019-06-25	1	395.54	0.19777	0.0324018
Montipora spp.	75	2019	2019-06-25	1	349.48	0.17474	0.0223494
Montipora spp.	75	2019	2019-06-25	1	401.87	0.200935	0.0339825
Montipora spp.	75	2019	2019-06-25	1	431	0.2155	0.0419208
Montipora spp.	75	2019	2019-06-25	2	348.55	0.174275	0.0221714
Montipora spp.	75	2019	2019-06-25	2	471.78	0.23589	0.0549815
Montipora spp.	75	2019	2019-06-25	2	403.87	0.201935	0.0344924
Montipora spp.	75	2019	2019-06-25	2	402.88	0.20144	0.0342393
Montipora spp.	75	2019	2019-06-25	2	393.67	0.196835	0.0319444
Montipora spp.	75	2019	2019-06-25	2	421.36	0.21068	0.0391704
Montipora spp.	75	2019	2019-06-25	3	416.79	0.208395	0.0379097
Montipora spp.	75	2019	2019-06-25	3	354.35	0.177175	0.0232968
Montipora spp.	75	2019	2019-06-25	3	414.57	0.207285	0.0373071
Montipora spp.	75	2019	2019-06-25	3	411.55	0.205775	0.0364977
Montipora spp.	75	2019	2019-06-25	3	391.7	0.19585	0.0314673
Montipora spp.	75	2019	2019-06-25	3	353.46	0.17673	0.0231217
Montipora spp.	75	2019	2019-06-25	4	469.18	0.23459	0.0540775
Montipora spp.	75	2019	2019-06-25	4	383.09	0.191545	0.0294375
Montipora spp.	75	2019	2019-06-25	4	397.98	0.19899	0.0330052
Montipora spp.	75	2019	2019-06-25	4	378.12	0.18906	0.0283066
Montipora spp.	75	2019	2019-06-25	4	414.47	0.207235	0.0372801
Montipora spp.	75	2019	2019-06-25	4	385.63	0.192815	0.0300269
Montipora spp.	75	2019	2019-06-25	5	397.09	0.198545	0.0327842
Montipora spp.	75	2019	2019-06-25	5	347.13	0.173565	0.0219015
Montipora spp.	75	2019	2019-06-25	5	400.19	0.200095	0.0335581
Montipora spp.	75	2019	2019-06-25	5	383.63	0.191815	0.0295621
Montipora spp.	75	2019	2019-06-25	5	387.75	0.193875	0.0305249
Montipora spp.	75	2019	2019-06-25	6	326.35	0.163175	0.0181991
Montipora spp.	75	2019	2019-06-25	6	379.39	0.189695	0.0285927
Montipora spp.	75	2019	2019-06-25	6	358.51	0.179255	0.0241269
Montipora spp.	75	2019	2019-06-25	6	395.62	0.19781	0.0324215
Montipora spp.	75	2019	2019-06-25	7	410.3	0.20515	0.0361662
Montipora spp.	75	2019	2019-06-25	7	391.04	0.19552	0.0313085
Montipora spp.	75	2019	2019-06-25	7	386.88	0.19344	0.0303199
Montipora spp.	75	2019	2019-06-25	7	413.29	0.206645	0.0369626
Montipora spp.	75	2019	2019-06-25	7	384.87	0.192435	0.0298497
Montipora spp.	104	2019	2019-06-25	1	516.8	0.2584	0.0722713
Montipora spp.	104	2019	2019-06-25	1	502.18	0.25109	0.0663096
Montipora spp.	104	2019	2019-06-25	1	500.8	0.2504	0.0657645
Montipora spp.	104	2019	2019-06-25	1	538.92	0.26946	0.0819542
Montipora spp.	104	2019	2019-06-25	2	509.59	0.254795	0.0692885
Montipora spp.	104	2019	2019-06-25	2	441.94	0.22097	0.0451948
Montipora spp.	104	2019	2019-06-25	2	523.88	0.26194	0.0752824
Montipora spp.	104	2019	2019-06-25	3	515.34	0.25767	0.0716605
Montipora spp.	104	2019	2019-06-25	3	509.85	0.254925	0.0693946
Montipora spp.	104	2019	2019-06-25	3	513.23	0.256615	0.0707839
Montipora spp.	104	2019	2019-06-25	4	466.4	0.2332	0.0531219
Montipora spp.	104	2019	2019-06-25	4	472.53	0.236265	0.0552442
Montipora spp.	104	2019	2019-06-25	4	447.12	0.22356	0.0468027
Montipora spp.	104	2019	2019-06-25	4	463.94	0.23197	0.0522858
Montipora spp.	104	2019	2019-06-25	5	513.9	0.25695	0.0710615
Montipora spp.	104	2019	2019-06-25	5	487.95	0.243975	0.0608309
Montipora spp.	104	2019	2019-06-25	5	478.35	0.239175	0.0573107
Montipora spp.	104	2019	2019-06-25	5	498.21	0.249105	0.0647494
Montipora spp.	104	2019	2019-06-25	6	521.84	0.26092	0.0744064
Montipora spp.	104	2019	2019-06-25	6	418.89	0.209445	0.0384856
Montipora spp.	104	2019	2019-06-25	6	472.3	0.23615	0.0551635
Montipora spp.	104	2019	2019-06-25	6	465.18	0.23259	0.0527062
Montipora spp.	74	2019	2019-06-26	1	324.7	0.16235	0.0179244
Montipora spp.	74	2019	2019-06-26	1	397.29	0.198645	0.0328338
Montipora spp.	74	2019	2019-06-26	1	357.04	0.17852	0.0238314
Montipora spp.	74	2019	2019-06-26	1	380.72	0.19036	0.0288945
Montipora spp.	74	2019	2019-06-26	2	354.54	0.17727	0.0233343
Montipora spp.	74	2019	2019-06-26	2	403.64	0.20182	0.0344335
Montipora spp.	74	2019	2019-06-26	2	410.07	0.205035	0.0361054
Montipora spp.	74	2019	2019-06-26	2	419.58	0.20979	0.0386761
Montipora spp.	74	2019	2019-06-26	2	399.55	0.199775	0.0333973
Montipora spp.	74	2019	2019-06-26	3	430.59	0.215295	0.0418013
Montipora spp.	74	2019	2019-06-26	3	409.33	0.204665	0.0359103
Montipora spp.	74	2019	2019-06-26	3	376.86	0.18843	0.0280245
Montipora spp.	74	2019	2019-06-26	3	417.33	0.208665	0.0380572
Montipora spp.	74	2019	2019-06-26	3	452.58	0.22629	0.0485383
Montipora spp.	74	2019	2019-06-26	4	321.71	0.160855	0.0174338
Montipora spp.	74	2019	2019-06-26	4	390.44	0.19522	0.0311646
Montipora spp.	74	2019	2019-06-26	4	372.94	0.18647	0.0271591
Montipora spp.	74	2019	2019-06-26	4	347.56	0.17378	0.021983
Montipora spp.	74	2019	2019-06-26	5	418.88	0.20944	0.0384828
Montipora spp.	74	2019	2019-06-26	5	369.1	0.18455	0.0263288
Montipora spp.	74	2019	2019-06-26	5	401.07	0.200535	0.0337799
Montipora spp.	74	2019	2019-06-26	5	401.78	0.20089	0.0339596
Montipora spp.	74	2019	2019-06-26	6	324.2	0.1621	0.0178417
Montipora spp.	74	2019	2019-06-26	6	396.25	0.198125	0.0325766
Montipora spp.	74	2019	2019-06-26	6	444.87	0.222435	0.0460996
Montipora spp.	74	2019	2019-06-26	6	378.07	0.189035	0.0282953
Montipora spp.	74	2019	2019-06-26	7	402.41	0.201205	0.0341196
Montipora spp.	74	2019	2019-06-26	7	397.27	0.198635	0.0328288
Montipora spp.	74	2019	2019-06-26	7	397.66	0.19883	0.0329256
Montipora spp.	74	2019	2019-06-26	7	412.4	0.2062	0.0367244
Montipora spp.	75	2019	2019-06-26	1	401.37	0.200685	0.0338558
Montipora spp.	75	2019	2019-06-26	1	465.67	0.232835	0.0528729
Montipora spp.	75	2019	2019-06-26	1	396.05	0.198025	0.0325273
Montipora spp.	75	2019	2019-06-26	2	388.04	0.19402	0.0305934
Montipora spp.	75	2019	2019-06-26	2	336.57	0.168285	0.0199629
Montipora spp.	75	2019	2019-06-26	2	418.94	0.20947	0.0384994
Montipora spp.	75	2019	2019-06-26	2	252.03	0.126015	0.00838214
Montipora spp.	75	2019	2019-06-26	3	413.67	0.206835	0.0370647
Montipora spp.	75	2019	2019-06-26	3	361.88	0.18094	0.0248137
Montipora spp.	75	2019	2019-06-26	3	420.63	0.210315	0.0389672
Montipora spp.	75	2019	2019-06-26	3	388.89	0.194445	0.0307949
Montipora spp.	75	2019	2019-06-26	4	408.09	0.204045	0.0355849
Montipora spp.	75	2019	2019-06-26	4	375.45	0.187725	0.0277112
Montipora spp.	75	2019	2019-06-26	4	419.29	0.209645	0.038596
Montipora spp.	75	2019	2019-06-26	5	410.95	0.205475	0.0363384
Montipora spp.	75	2019	2019-06-26	5	407.34	0.20367	0.0353891
Montipora spp.	75	2019	2019-06-26	5	431.01	0.215505	0.0419238
Montipora spp.	75	2019	2019-06-26	6	413.6	0.2068	0.0370459
Montipora spp.	75	2019	2019-06-26	6	394.66	0.19733	0.032186
Montipora spp.	75	2019	2019-06-26	6	409.7	0.20485	0.0360078
Montipora spp.	75	2019	2019-06-26	6	377.42	0.18871	0.0281496
Montipora spp.	76	2019	2019-06-26	1	453.74	0.22687	0.0489125
Montipora spp.	76	2019	2019-06-26	1	474.83	0.237415	0.0560548
Montipora spp.	76	2019	2019-06-26	1	446.74	0.22337	0.0466834
Montipora spp.	76	2019	2019-06-26	1	511.88	0.25594	0.0702268
Montipora spp.	76	2019	2019-06-26	2	427.11	0.213555	0.040796
Montipora spp.	76	2019	2019-06-26	2	287.24	0.14362	0.0124089
Montipora spp.	76	2019	2019-06-26	2	431.89	0.215945	0.0421811
Montipora spp.	76	2019	2019-06-26	3	433.17	0.216585	0.0425572
Montipora spp.	76	2019	2019-06-26	3	437.14	0.21857	0.0437381
Montipora spp.	76	2019	2019-06-26	3	451.53	0.225765	0.0482012
Montipora spp.	76	2019	2019-06-26	3	402.15	0.201075	0.0340536
Montipora spp.	76	2019	2019-06-26	4	433.38	0.21669	0.0426192
Montipora spp.	76	2019	2019-06-26	4	435.68	0.21784	0.0433013
Montipora spp.	76	2019	2019-06-26	4	447.63	0.223815	0.046963
Montipora spp.	76	2019	2019-06-26	5	449.25	0.224625	0.0474747
Montipora spp.	76	2019	2019-06-26	5	394.11	0.197055	0.0320517
Montipora spp.	76	2019	2019-06-26	5	501.76	0.25088	0.0661434
Montipora spp.	76	2019	2019-06-26	6	426.05	0.213025	0.040493
Montipora spp.	76	2019	2019-06-26	6	437.83	0.218915	0.0439455
Montipora spp.	76	2019	2019-06-26	6	466.78	0.23339	0.0532519
Montipora spp.	76	2019	2019-06-26	6	436.96	0.21848	0.0436841
Montipora spp.	74	2019	2019-06-27	1	429.15	0.214575	0.0413833
Montipora spp.	74	2019	2019-06-27	1	378.36	0.18918	0.0283605
Montipora spp.	74	2019	2019-06-27	1	404.5	0.20225	0.034654
Montipora spp.	74	2019	2019-06-27	1	464.94	0.23247	0.0526246
Montipora spp.	74	2019	2019-06-27	1	453.34	0.22667	0.0487832
Montipora spp.	74	2019	2019-06-27	2	483.11	0.241555	0.0590386
Montipora spp.	74	2019	2019-06-27	2	431.38	0.21569	0.0420318
Montipora spp.	74	2019	2019-06-27	2	407.05	0.203525	0.0353136
Montipora spp.	74	2019	2019-06-27	3	410	0.205	0.0360869
Montipora spp.	74	2019	2019-06-27	3	378.87	0.189435	0.0284753
Montipora spp.	74	2019	2019-06-27	3	424.75	0.212375	0.0401235
Montipora spp.	74	2019	2019-06-27	3	450.65	0.225325	0.04792
Montipora spp.	74	2019	2019-06-27	3	411.39	0.205695	0.0364552
Montipora spp.	74	2019	2019-06-27	4	389.11	0.194555	0.0308472
Montipora spp.	74	2019	2019-06-27	4	439.44	0.21972	0.0444321
Montipora spp.	74	2019	2019-06-27	4	497.19	0.248595	0.0643525
Montipora spp.	74	2019	2019-06-27	4	498.27	0.249135	0.0647728
Montipora spp.	74	2019	2019-06-27	5	438.22	0.21911	0.0440631
Montipora spp.	74	2019	2019-06-27	5	434.82	0.21741	0.0430454
Montipora spp.	74	2019	2019-06-27	5	437.09	0.218545	0.0437231
Montipora spp.	74	2019	2019-06-27	6	463.6	0.2318	0.0521709
Montipora spp.	74	2019	2019-06-27	6	426.09	0.213045	0.0405044
Montipora spp.	74	2019	2019-06-27	6	411.21	0.205605	0.0364074
Montipora spp.	74	2019	2019-06-27	6	450.34	0.22517	0.0478211
Montipora spp.	75	2019	2019-06-27	1	345.85	0.172925	0.0216602
Montipora spp.	75	2019	2019-06-27	1	408.1	0.20405	0.0355875
Montipora spp.	75	2019	2019-06-27	1	362.54	0.18127	0.0249497
Montipora spp.	75	2019	2019-06-27	1	414.8	0.2074	0.0373693
Montipora spp.	75	2019	2019-06-27	1	390.78	0.19539	0.0312461
Montipora spp.	75	2019	2019-06-27	2	396.21	0.198105	0.0325668
Montipora spp.	75	2019	2019-06-27	2	406.33	0.203165	0.0351265
Montipora spp.	75	2019	2019-06-27	2	397.53	0.198765	0.0328933
Montipora spp.	75	2019	2019-06-27	2	371.67	0.185835	0.0268826
Montipora spp.	75	2019	2019-06-27	3	396.93	0.198465	0.0327446
Montipora spp.	75	2019	2019-06-27	3	410.43	0.205215	0.0362006
Montipora spp.	75	2019	2019-06-27	3	419.79	0.209895	0.0387342
Montipora spp.	75	2019	2019-06-27	3	402.98	0.20149	0.0342648
Montipora spp.	75	2019	2019-06-27	4	365.87	0.182935	0.0256436
Montipora spp.	75	2019	2019-06-27	4	414.02	0.20701	0.0371588
Montipora spp.	75	2019	2019-06-27	4	396.42	0.19821	0.0326186
Montipora spp.	75	2019	2019-06-27	4	397.37	0.198685	0.0328536
Montipora spp.	75	2019	2019-06-27	4	357.02	0.17851	0.0238274
Montipora spp.	75	2019	2019-06-27	5	410.36	0.20518	0.0361821
Montipora spp.	75	2019	2019-06-27	5	401.12	0.20056	0.0337926
Montipora spp.	75	2019	2019-06-27	5	441.93	0.220965	0.0451917
Montipora spp.	75	2019	2019-06-27	5	342.71	0.171355	0.0210755
Montipora spp.	75	2019	2019-06-27	6	412.79	0.206395	0.0368286
Montipora spp.	75	2019	2019-06-27	6	423.44	0.21172	0.0397534
Montipora spp.	75	2019	2019-06-27	6	416.91	0.208455	0.0379424
Montipora spp.	75	2019	2019-06-27	6	426.09	0.213045	0.0405044
Montipora spp.	75	2019	2019-06-27	6	408.85	0.204425	0.0357841
Montipora spp.	76	2019	2019-06-27	1	515.84	0.25792	0.0718693
Montipora spp.	76	2019	2019-06-27	1	441.83	0.220915	0.045161
Montipora spp.	76	2019	2019-06-27	1	429.45	0.214725	0.0414702
Montipora spp.	76	2019	2019-06-27	1	449.59	0.224795	0.0475826
Montipora spp.	76	2019	2019-06-27	2	413.57	0.206785	0.0370378
Montipora spp.	76	2019	2019-06-27	2	523.18	0.26159	0.0749811
Montipora spp.	76	2019	2019-06-27	2	354.83	0.177415	0.0233916
Montipora spp.	76	2019	2019-06-27	3	472.5	0.23625	0.0552336
Montipora spp.	76	2019	2019-06-27	3	420.18	0.21009	0.0388423
Montipora spp.	76	2019	2019-06-27	3	432.29	0.216145	0.0422984
Montipora spp.	76	2019	2019-06-27	3	483.35	0.241675	0.0591267
Montipora spp.	76	2019	2019-06-27	3	503.41	0.251705	0.066798
Montipora spp.	76	2019	2019-06-27	4	442.7	0.22135	0.0454283
Montipora spp.	76	2019	2019-06-27	4	432.61	0.216305	0.0423924
Montipora spp.	76	2019	2019-06-27	4	334.76	0.16738	0.0196426
Montipora spp.	76	2019	2019-06-27	5	528.14	0.26407	0.0771339
Montipora spp.	76	2019	2019-06-27	5	458.62	0.22931	0.0505077
Montipora spp.	76	2019	2019-06-27	5	477.59	0.238795	0.057038
Montipora spp.	76	2019	2019-06-27	5	501.61	0.250805	0.0660841
Montipora spp.	76	2019	2019-06-27	6	519.17	0.259585	0.0732701
Montipora spp.	76	2019	2019-06-27	6	495.13	0.247565	0.0635559
Montipora spp.	76	2019	2019-06-27	6	514.09	0.257045	0.0711403
Montipora spp.	74	2019	2019-06-28	1	362.89	0.181445	0.0250221
Montipora spp.	74	2019	2019-06-28	1	362.22	0.18111	0.0248837
Montipora spp.	74	2019	2019-06-28	1	398.88	0.19944	0.0332296
Montipora spp.	74	2019	2019-06-28	1	394.81	0.197405	0.0322228
Montipora spp.	74	2019	2019-06-28	1	394.69	0.197345	0.0321934
Montipora spp.	74	2019	2019-06-28	2	404.4	0.2022	0.0346283
Montipora spp.	74	2019	2019-06-28	2	401.75	0.200875	0.033952
Montipora spp.	74	2019	2019-06-28	2	377.62	0.18881	0.0281944
Montipora spp.	74	2019	2019-06-28	2	367.21	0.183605	0.0259264
Montipora spp.	74	2019	2019-06-28	2	384.12	0.19206	0.0296756
Montipora spp.	74	2019	2019-06-28	3	332.24	0.16612	0.0192023
Montipora spp.	74	2019	2019-06-28	3	415.27	0.207635	0.0374964
Montipora spp.	74	2019	2019-06-28	3	402.31	0.201155	0.0340942
Montipora spp.	74	2019	2019-06-28	3	361.01	0.180505	0.0246352
Montipora spp.	74	2019	2019-06-28	3	442.37	0.221185	0.0453268
Montipora spp.	74	2019	2019-06-28	4	433.98	0.21699	0.0427964
Montipora spp.	74	2019	2019-06-28	4	414.25	0.207125	0.0372208
Montipora spp.	74	2019	2019-06-28	4	438.23	0.219115	0.0440661
Montipora spp.	74	2019	2019-06-28	4	379.42	0.18971	0.0285995
Montipora spp.	74	2019	2019-06-28	4	387.71	0.193855	0.0305154
Montipora spp.	74	2019	2019-06-28	5	381.63	0.190815	0.0291022
Montipora spp.	74	2019	2019-06-28	5	378.44	0.18922	0.0283785
Montipora spp.	74	2019	2019-06-28	5	372.14	0.18607	0.0269847
Montipora spp.	74	2019	2019-06-28	5	361.92	0.18096	0.024822
Montipora spp.	74	2019	2019-06-28	6	394.84	0.19742	0.0322301
Montipora spp.	74	2019	2019-06-28	6	426.42	0.21321	0.0405986
Montipora spp.	74	2019	2019-06-28	6	419.53	0.209765	0.0386623
Montipora spp.	74	2019	2019-06-28	6	417.88	0.20894	0.0382079
Montipora spp.	74	2019	2019-06-28	6	397.05	0.198525	0.0327743
Montipora spp.	76	2019	2019-06-28	1	477.06	0.23853	0.0568483
Montipora spp.	76	2019	2019-06-28	1	458.72	0.22936	0.0505407
Montipora spp.	76	2019	2019-06-28	1	443.4	0.2217	0.0456442
Montipora spp.	76	2019	2019-06-28	1	453.95	0.226975	0.0489804
Montipora spp.	76	2019	2019-06-28	2	440.93	0.220465	0.0448856
Montipora spp.	76	2019	2019-06-28	2	468.16	0.23408	0.0537256
Montipora spp.	76	2019	2019-06-28	2	398.77	0.199385	0.0332021
Montipora spp.	76	2019	2019-06-28	2	525.53	0.262765	0.075996
Montipora spp.	76	2019	2019-06-28	3	373.91	0.186955	0.0273716
Montipora spp.	76	2019	2019-06-28	3	441.21	0.220605	0.0449712
Montipora spp.	76	2019	2019-06-28	3	397.56	0.19878	0.0329008
Montipora spp.	76	2019	2019-06-28	3	410.82	0.20541	0.0363039
Montipora spp.	76	2019	2019-06-28	4	359.62	0.17981	0.0243517
Montipora spp.	76	2019	2019-06-28	4	338.82	0.16941	0.020366
Montipora spp.	76	2019	2019-06-28	4	456.29	0.228145	0.0497418
Montipora spp.	76	2019	2019-06-28	4	443.77	0.221885	0.0457585
Montipora spp.	76	2019	2019-06-28	4	427.74	0.21387	0.0409768
Montipora spp.	76	2019	2019-06-28	5	431.64	0.21582	0.0421079
Montipora spp.	76	2019	2019-06-28	5	448.03	0.224015	0.047089
Montipora spp.	76	2019	2019-06-28	5	523.56	0.26178	0.0751446
Montipora spp.	76	2019	2019-06-28	5	461.47	0.230735	0.0514551
Montipora spp.	76	2019	2019-06-28	6	457.05	0.228525	0.0499907
Montipora spp.	76	2019	2019-06-28	6	443.42	0.22171	0.0456503
Montipora spp.	76	2019	2019-06-28	6	459.94	0.22997	0.050945
Montipora spp.	76	2019	2019-06-28	6	449.56	0.22478	0.0475731
Montipora spp.	90	2019	2019-06-28	1	377.98	0.18899	0.0282751
Montipora spp.	90	2019	2019-06-28	1	429.9	0.21495	0.0416007
Montipora spp.	90	2019	2019-06-28	1	353.31	0.176655	0.0230922
Montipora spp.	90	2019	2019-06-28	1	381.27	0.190635	0.0290199
Montipora spp.	90	2019	2019-06-28	1	326.32	0.16316	0.018194
Montipora spp.	90	2019	2019-06-28	2	346.65	0.173325	0.0218108
Montipora spp.	90	2019	2019-06-28	2	398.47	0.199235	0.0331272
Montipora spp.	90	2019	2019-06-28	2	418.34	0.20917	0.0383342
Montipora spp.	90	2019	2019-06-28	2	415.11	0.207555	0.0374531
Montipora spp.	90	2019	2019-06-28	2	354.98	0.17749	0.0234212
Montipora spp.	90	2019	2019-06-28	3	408.51	0.204255	0.0356949
Montipora spp.	90	2019	2019-06-28	3	431.76	0.21588	0.042143
Montipora spp.	90	2019	2019-06-28	3	450	0.225	0.0477129
Montipora spp.	90	2019	2019-06-28	3	441.6	0.2208	0.0450905
Montipora spp.	90	2019	2019-06-28	3	394.68	0.19734	0.0321909
Montipora spp.	90	2019	2019-06-28	4	402.06	0.20103	0.0340307
Montipora spp.	90	2019	2019-06-28	4	424.9	0.21245	0.040166
Montipora spp.	90	2019	2019-06-28	4	376.2	0.1881	0.0278776
Montipora spp.	90	2019	2019-06-28	4	425.72	0.21286	0.040399
Montipora spp.	90	2019	2019-06-28	4	435.95	0.217975	0.0433819
Montipora spp.	90	2019	2019-06-28	5	383.57	0.191785	0.0295483
Montipora spp.	90	2019	2019-06-28	5	413.08	0.20654	0.0369063
Montipora spp.	90	2019	2019-06-28	5	418.08	0.20904	0.0382628
Montipora spp.	90	2019	2019-06-28	5	321.15	0.160575	0.0173429
Montipora spp.	90	2019	2019-06-28	5	433.63	0.216815	0.042693
Montipora spp.	86	2019	2019-06-30	1	383.25	0.191625	0.0294744
Montipora spp.	86	2019	2019-06-30	1	434.55	0.217275	0.0429653
Montipora spp.	86	2019	2019-06-30	1	433.12	0.21656	0.0425425
Montipora spp.	86	2019	2019-06-30	1	485.58	0.24279	0.0599488
Montipora spp.	86	2019	2019-06-30	1	427.01	0.213505	0.0407673
Montipora spp.	86	2019	2019-06-30	2	377.63	0.188815	0.0281967
Montipora spp.	86	2019	2019-06-30	2	431.85	0.215925	0.0421694
Montipora spp.	86	2019	2019-06-30	2	438.55	0.219275	0.0441627
Montipora spp.	86	2019	2019-06-30	2	368.15	0.184075	0.026126
Montipora spp.	86	2019	2019-06-30	2	427.49	0.213745	0.040905
Montipora spp.	86	2019	2019-06-30	3	412.63	0.206315	0.0367858
Montipora spp.	86	2019	2019-06-30	3	421.84	0.21092	0.0393044
Montipora spp.	86	2019	2019-06-30	3	466.53	0.233265	0.0531664
Montipora spp.	86	2019	2019-06-30	3	428.28	0.21414	0.0411322
Montipora spp.	86	2019	2019-06-30	4	412.78	0.20639	0.036826
Montipora spp.	86	2019	2019-06-30	4	420.41	0.210205	0.0389061
Montipora spp.	86	2019	2019-06-30	4	464.6	0.2323	0.0525093
Montipora spp.	86	2019	2019-06-30	4	426.22	0.21311	0.0405415
Montipora spp.	86	2019	2019-06-30	4	431.02	0.21551	0.0419267
Montipora spp.	86	2019	2019-06-30	5	383.78	0.19189	0.0295968
Montipora spp.	86	2019	2019-06-30	5	405.57	0.202785	0.0349298
Montipora spp.	86	2019	2019-06-30	5	460.68	0.23034	0.0511913
Montipora spp.	86	2019	2019-06-30	5	437.23	0.218615	0.0437651
Montipora spp.	86	2019	2019-06-30	5	485.2	0.2426	0.0598082
Montipora spp.	86	2019	2019-06-30	6	470.02	0.23501	0.0543685
Montipora spp.	86	2019	2019-06-30	6	418.01	0.209005	0.0382436
Montipora spp.	86	2019	2019-06-30	6	439.12	0.21956	0.0443351
Montipora spp.	86	2019	2019-06-30	6	449.01	0.224505	0.0473987
Montipora spp.	102	2019	2019-06-30	1	386.69	0.193345	0.0302752
Montipora spp.	102	2019	2019-06-30	1	430.76	0.21538	0.0418509
Montipora spp.	102	2019	2019-06-30	1	395.6	0.1978	0.0324166
Montipora spp.	102	2019	2019-06-30	1	421.2	0.2106	0.0391258
Montipora spp.	102	2019	2019-06-30	1	402.66	0.20133	0.0341833
Montipora spp.	102	2019	2019-06-30	2	415.59	0.207795	0.0375832
Montipora spp.	102	2019	2019-06-30	2	405.92	0.20296	0.0350203
Montipora spp.	102	2019	2019-06-30	2	421.82	0.21091	0.0392988
Montipora spp.	102	2019	2019-06-30	2	427.21	0.213605	0.0408247
Montipora spp.	102	2019	2019-06-30	2	345.08	0.17254	0.0215158
Montipora spp.	102	2019	2019-06-30	3	383.53	0.191765	0.029539
Montipora spp.	102	2019	2019-06-30	3	412.62	0.20631	0.0367832
Montipora spp.	102	2019	2019-06-30	3	348.9	0.17445	0.0222383
Montipora spp.	102	2019	2019-06-30	3	398.6	0.1993	0.0331597
Montipora spp.	102	2019	2019-06-30	3	424.09	0.212045	0.0399367
Montipora spp.	102	2019	2019-06-30	4	387.2	0.1936	0.0303952
Montipora spp.	102	2019	2019-06-30	4	389.46	0.19473	0.0309305
Montipora spp.	102	2019	2019-06-30	4	435.35	0.217675	0.043203
Montipora spp.	102	2019	2019-06-30	4	425.06	0.21253	0.0402114
Montipora spp.	102	2019	2019-06-30	4	379.26	0.18963	0.0285634
Montipora spp.	102	2019	2019-06-30	5	429.92	0.21496	0.0416065
Montipora spp.	102	2019	2019-06-30	5	415.31	0.207655	0.0375073
Montipora spp.	102	2019	2019-06-30	5	443.94	0.22197	0.0458111
Montipora spp.	102	2019	2019-06-30	5	447.81	0.223905	0.0470197
Montipora spp.	102	2019	2019-06-30	5	397.49	0.198745	0.0328834
Montipora spp.	102	2019	2019-06-30	6	424.14	0.21207	0.0399508
Montipora spp.	102	2019	2019-06-30	6	417.13	0.208565	0.0380025
Montipora spp.	102	2019	2019-06-30	6	402.23	0.201115	0.0340739
Montipora spp.	102	2019	2019-06-30	6	404.26	0.20213	0.0345924
Montipora spp.	102	2019	2019-06-30	6	387.06	0.19353	0.0303622
Montipora spp.	90	2019	2019-07-19	1	360.74	0.18037	0.02458
Montipora spp.	90	2019	2019-07-19	1	405.26	0.20263	0.0348497
Montipora spp.	90	2019	2019-07-19	1	390.9	0.19545	0.0312749
Montipora spp.	90	2019	2019-07-19	1	384.83	0.192415	0.0298404
Montipora spp.	90	2019	2019-07-19	1	376.86	0.18843	0.0280245
Montipora spp.	90	2019	2019-07-19	1	407.92	0.20396	0.0355405
Montipora spp.	90	2019	2019-07-19	2	380.21	0.190105	0.0287785
Montipora spp.	90	2019	2019-07-19	2	392.85	0.196425	0.0317452
Montipora spp.	90	2019	2019-07-19	2	368.36	0.18418	0.0261707
Montipora spp.	90	2019	2019-07-19	2	375.09	0.187545	0.0276315
Montipora spp.	90	2019	2019-07-19	2	419.88	0.20994	0.0387591
Montipora spp.	90	2019	2019-07-19	3	364.44	0.18222	0.0253441
Montipora spp.	90	2019	2019-07-19	3	414.65	0.207325	0.0373287
Montipora spp.	90	2019	2019-07-19	3	426.73	0.213365	0.0406872
Montipora spp.	90	2019	2019-07-19	3	332.52	0.16626	0.0192509
Montipora spp.	90	2019	2019-07-19	3	358.97	0.179485	0.0242199
Montipora spp.	90	2019	2019-07-19	3	428.59	0.214295	0.0412216
Montipora spp.	90	2019	2019-07-19	3	415.16	0.20758	0.0374666
Montipora spp.	90	2019	2019-07-19	3	404.6	0.2023	0.0346797
Montipora spp.	90	2019	2019-07-19	4	365.93	0.182965	0.0256562
Montipora spp.	90	2019	2019-07-19	4	440.91	0.220455	0.0448795
Montipora spp.	90	2019	2019-07-19	4	369.77	0.184885	0.0264724
Montipora spp.	90	2019	2019-07-19	4	391.89	0.195945	0.0315131
Montipora spp.	90	2019	2019-07-19	4	393.78	0.19689	0.0319712
Montipora spp.	90	2019	2019-07-19	4	317.37	0.158685	0.0167377
Montipora spp.	90	2019	2019-07-19	4	347.62	0.17381	0.0219944
Montipora spp.	90	2019	2019-07-19	4	359.43	0.179715	0.0243131
Montipora spp.	90	2019	2019-07-19	4	378.65	0.189325	0.0284258
Montipora spp.	90	2019	2019-07-19	5	439.42	0.21971	0.0444261
Montipora spp.	90	2019	2019-07-19	5	413.66	0.20683	0.037062
Montipora spp.	90	2019	2019-07-19	5	418.19	0.209095	0.038293
Montipora spp.	90	2019	2019-07-19	5	380.31	0.190155	0.0288013
Montipora spp.	90	2019	2019-07-19	5	401.75	0.200875	0.033952
Montipora spp.	90	2019	2019-07-19	5	412.58	0.20629	0.0367725
Montipora spp.	90	2019	2019-07-19	5	360.45	0.180225	0.0245207
Montipora spp.	90	2019	2019-07-19	5	424.39	0.212195	0.0400215
Montipora spp.	90	2019	2019-07-19	6	354.36	0.17718	0.0232987
Montipora spp.	90	2019	2019-07-19	6	417.36	0.20868	0.0380654
Montipora spp.	90	2019	2019-07-19	6	371.83	0.185915	0.0269173
Montipora spp.	90	2019	2019-07-19	6	413.05	0.206525	0.0368983
Montipora spp.	90	2019	2019-07-19	6	407.25	0.203625	0.0353656
Montipora spp.	90	2019	2019-07-19	6	401.04	0.20052	0.0337724
Montipora spp.	90	2019	2019-07-19	6	427.27	0.213635	0.0408419
Montipora spp.	90	2019	2019-07-19	6	404.11	0.202055	0.0345539
Montipora spp.	90	2019	2019-07-19	7	412.62	0.20631	0.0367832
Montipora spp.	90	2019	2019-07-19	7	405.1	0.20255	0.0348085
Montipora spp.	90	2019	2019-07-19	7	384.8	0.1924	0.0298334
Montipora spp.	90	2019	2019-07-19	7	427.55	0.213775	0.0409222
Montipora spp.	90	2019	2019-07-19	7	391.47	0.195735	0.0314119
Montipora spp.	90	2019	2019-07-19	7	398.11	0.199055	0.0330375
Montipora spp.	90	2019	2019-07-19	7	408.17	0.204085	0.0356059
Montipora spp.	90	2019	2019-07-19	7	360.97	0.180485	0.024627
Montipora spp.	91	2019	2019-07-24	1	419.69	0.209845	0.0387065
Montipora spp.	91	2019	2019-07-24	1	528.36	0.26418	0.0772304
Montipora spp.	91	2019	2019-07-24	1	466.25	0.233125	0.0530707
Montipora spp.	91	2019	2019-07-24	2	539.91	0.269955	0.0824067
Montipora spp.	91	2019	2019-07-24	2	499.2	0.2496	0.0651361
Montipora spp.	91	2019	2019-07-24	2	353.37	0.176685	0.023104
Montipora spp.	91	2019	2019-07-24	2	563.77	0.281885	0.0938219
Montipora spp.	91	2019	2019-07-24	2	526.01	0.263005	0.0762044
Montipora spp.	91	2019	2019-07-24	3	482.62	0.24131	0.0588592
Montipora spp.	91	2019	2019-07-24	3	537.32	0.26866	0.0812264
Montipora spp.	78	2019	2019-07-12	1	422.62	0.21131	0.0395229
Montipora spp.	78	2019	2019-07-12	1	425.61	0.212805	0.0403677
Montipora spp.	78	2019	2019-07-12	1	461.64	0.23082	0.051512
Montipora spp.	78	2019	2019-07-12	1	372.56	0.18628	0.0270762
Montipora spp.	78	2019	2019-07-12	1	360.91	0.180455	0.0246147
Montipora spp.	78	2019	2019-07-12	2	461.67	0.230835	0.0515221
Montipora spp.	78	2019	2019-07-12	2	362.12	0.18106	0.0248631
Montipora spp.	78	2019	2019-07-12	2	500.57	0.250285	0.0656739
Montipora spp.	78	2019	2019-07-12	2	530.35	0.265175	0.0781063
Montipora spp.	78	2019	2019-07-12	2	378.11	0.189055	0.0283043
Montipora spp.	78	2019	2019-07-12	2	460.33	0.230165	0.0510747
Montipora spp.	78	2019	2019-07-12	3	443.48	0.22174	0.0456689
Montipora spp.	78	2019	2019-07-12	3	398.64	0.19932	0.0331696
Montipora spp.	78	2019	2019-07-12	3	450.59	0.225295	0.0479008
Montipora spp.	78	2019	2019-07-12	3	481.98	0.24099	0.0586253
Montipora spp.	78	2019	2019-07-12	3	406.09	0.203045	0.0350643
Montipora spp.	78	2019	2019-07-12	4	411.48	0.20574	0.0364791
Montipora spp.	78	2019	2019-07-12	4	483.67	0.241835	0.0592442
Montipora spp.	78	2019	2019-07-12	4	370.29	0.185145	0.0265842
Montipora spp.	78	2019	2019-07-12	4	454.34	0.22717	0.0491067
Montipora spp.	78	2019	2019-07-12	4	433.33	0.216665	0.0426044
Montipora spp.	78	2019	2019-07-12	5	455.98	0.22799	0.0496404
Montipora spp.	78	2019	2019-07-12	5	485.15	0.242575	0.0597897
Montipora spp.	78	2019	2019-07-12	5	471.21	0.235605	0.0547825
Montipora spp.	78	2019	2019-07-12	5	504.74	0.25237	0.0673289
Montipora spp.	78	2019	2019-07-12	5	422.33	0.211165	0.0394416
Montipora spp.	78	2019	2019-07-12	6	369.4	0.1847	0.026393
Montipora spp.	78	2019	2019-07-12	6	392.5	0.19625	0.0316605
Montipora spp.	78	2019	2019-07-12	6	445.96	0.22298	0.0464393
Montipora spp.	78	2019	2019-07-12	6	400.94	0.20047	0.0337471
Montipora spp.	78	2019	2019-07-12	6	436.68	0.21834	0.0436002
Montipora spp.	78	2019	2019-07-12	6	469.49	0.234745	0.0541848
Montipora spp.	78	2019	2019-07-12	6	434.15	0.217075	0.0428467
Montipora spp.	78	2019	2019-07-12	6	398.86	0.19943	0.0332246
Montipora spp.	78	2019	2019-07-12	6	405.21	0.202605	0.0348368
Montipora spp.	78	2019	2019-07-12	7	455.28	0.22764	0.0494122
Montipora spp.	78	2019	2019-07-12	7	332.28	0.16614	0.0192093
Montipora spp.	78	2019	2019-07-12	7	474.58	0.23729	0.0559663
Montipora spp.	78	2019	2019-07-12	7	444.2	0.2221	0.0458917
Montipora spp.	78	2019	2019-07-12	7	425.79	0.212895	0.0404189

## Sheet: 3. Sperm_Motile_Memb_Potential
Species	Colony No.	Tube	Year	Date	Total Motiliy (%)	High Memb Pot (%)
M. capitata	102	N/A	2018	2018-06-13	0.39	0.156
M. capitata	78	N/A	2018	2018-06-13	0.256	0.042
M. capitata	75	A	2018	2018-06-14	0.347	0.168
M. capitata	75	B	2018	2018-06-14	0.403	0.137
M. capitata	75	C	2018	2018-06-14	0.509	0.148
M. capitata	76	A	2018	2018-06-14	0.291	0.214
M. capitata	76	B	2018	2018-06-14	0.433	0.145
M. capitata	76	C	2018	2018-06-14	0.257	0.151
M. capitata	78	A	2018	2018-06-14	0.519	0.275
M. capitata	78	B	2018	2018-06-14	0.291	0.213
M. capitata	78	C	2018	2018-06-14	0.377	0.248
M. capitata	85	A	2018	2018-06-14	0.297	0.288
M. capitata	85	B	2018	2018-06-14	0.491	0.153
M. capitata	85	C	2018	2018-06-14	0.402	0.203
M. capitata	102	A	2018	2018-06-14	0.33	0.263
M. capitata	102	B	2018	2018-06-14	0.346	0.131
M. capitata	102	C	2018	2018-06-14	0.332	0.165
M. capitata	82	A	2018	2018-06-15	0.616	0.746
M. capitata	82	B	2018	2018-06-15	0.458	0.291
M. capitata	82	C	2018	2018-06-15	0.694	0.295
M. capitata	85	A	2018	2018-06-15	0.359	0.207
M. capitata	85	C	2018	2018-06-15	0.358	0.853
M. capitata	76	A	2018	2018-06-15	0.304	0.701
M. capitata	86	A	2018	2018-06-15	0.369	0.79
M. capitata	76	A	2018	2018-07-12	0.601	0.322
M. capitata	76	B	2018	2018-07-12	0.596	0.358
M. capitata	76	C	2018	2018-07-12	0.587	0.462
M. capitata	85	A	2018	2018-07-12	0.758	0.294
M. capitata	85	B	2018	2018-07-12	0.713	0.344
M. capitata	85	C	2018	2018-07-12	0.747	0.398
M. capitata	56	A	2018	2018-07-13	0.512	0.396
M. capitata	56	B	2018	2018-07-13	0.422	0.338
M. capitata	56	C	2018	2018-07-13	0.263	0.371
M. capitata	76	A	2018	2018-07-13	0.37	0.641
M. capitata	76	B	2018	2018-07-13	0.654	0.385
M. capitata	76	C	2018	2018-07-13	0.428	0.443
M. capitata	78	A	2018	2018-07-13	0.435	0.504
M. capitata	78	B	2018	2018-07-13	0.357	0.373
M. capitata	78	C	2018	2018-07-13	0.363	0.421
M. capitata	82	A	2018	2018-07-13	0.504	0.34
M. capitata	82	B	2018	2018-07-13	0.444	0.314
M. capitata	82	C	2018	2018-07-13	0.459	0.365
M. capitata	85	A	2018	2018-07-13	0.496	0.443
M. capitata	85	B	2018	2018-07-13	0.42	0.385
M. capitata	85	C	2018	2018-07-13	0.268	0.351
M. capitata	86	A	2018	2018-07-13	0.443	0.404
M. capitata	86	B	2018	2018-07-13	0.618	0.526
M. capitata	86	C	2018	2018-07-13	0.414	0.407
M. capitata	56	A	2018	2018-07-14	0.821	0.553
M. capitata	56	B	2018	2018-07-14	0.864	0.535
M. capitata	56	C	2018	2018-07-14	0.613	0.619
M. capitata	86	A	2018	2018-07-14	0.397	0.28
M. capitata	86	B	2018	2018-07-14	0.412	0.298
M. capitata	86	C	2018	2018-07-14	0.396	0.31
M. capitata	104	N/A	2018	2018-08-12	0.835	0.741
Montipora spp.	59	A	2018	2018-06-30	0.752	0.631
Montipora spp.	59	B	2018	2018-06-30	0.742	0.74319
Montipora spp.	59	C	2018	2018-06-30	0.805	0.587
Montipora spp.	59	D	2018	2018-06-30	0.731	0.584
Montipora spp.	104	A	2018	2018-06-30	0.685	0.554
Montipora spp.	104	B	2018	2018-06-30	0.701	0.436
Montipora spp.	78	N/A	2018	2018-07-02	0.718	0.782
Montipora spp.	59	A	2018	2018-07-03	0.869	0.743
Montipora spp.	59	B	2018	2018-07-03	0.814	0.643
Montipora spp.	59	C	2018	2018-07-03	0.793	0.745
Montipora spp.	59	D	2018	2018-07-03	0.646	0.759
Montipora spp.	59	E	2018	2018-07-03	0.76	0.814
Montipora spp.	59	A	2018	2018-07-04	0.689	0.78
Montipora spp.	59	B	2018	2018-07-04	0.778	0.63
Montipora spp.	59	C	2018	2018-07-04	0.574	0.515
Montipora spp.	56	A	2018	2018-07-05	0.892	0.923
Montipora spp.	56	B	2018	2018-07-05	0.861	0.897
Montipora spp.	56	C	2018	2018-07-05	0.877	0.946
Montipora spp.	56	Bulk-1	2018	2018-07-05	0.828	0.88
Montipora spp.	56	Bulk-2	2018	2018-07-05	0.854	0.745
Montipora spp.	56	A	2018	2018-07-06	0.673	0.798
Montipora spp.	56	B	2018	2018-07-06	0.653	0.916
Montipora spp.	56	C	2018	2018-07-06	0.616	0.803084
Montipora spp.	56	Bulk	2018	2018-07-06	0.734	0.771
Montipora spp.	59	A	2018	2018-07-06	0.716	0.841
Montipora spp.	59	B	2018	2018-07-06	0.859	0.729
Montipora spp.	56	N/A	2018	2018-07-07	0.719	0.789
Montipora spp.	59	N/A	2018	2018-07-07	0.769	0.713
Montipora spp.	78	N/A	2018	2018-07-07	0.869	0.696
Montipora spp.	75	N/A	2018	2018-07-07	0.744	0.842
Montipora spp.	20	N/A	2018	2018-07-08	0.788	0.778775
Montipora spp.	59	A	2018	2018-07-08	0.917	0.672
Montipora spp.	59	B	2018	2018-07-08	0.804	0.712
Montipora spp.	76	A	2018	2018-07-08	0.817	0.696
Montipora spp.	76	B	2018	2018-07-08	0.852	0.674
Montipora spp.	76	C	2018	2018-07-08	0.873	0.731
Montipora spp.	102	N/A	2018	2018-07-08	0.655	0.822
Montipora spp.	19	N/A	2018	2018-07-08	0.735	0.739
Montipora spp.	74	N/A	2018	2018-07-08	0.675	0.822
Montipora spp.	15	A	2018	2018-07-09	0.885	0.658
Montipora spp.	15	B	2018	2018-07-09	0.903	0.753182
Montipora spp.	15	C	2018	2018-07-09	0.868	0.725367
Montipora spp.	59	A	2018	2018-07-09	0.845	0.760293
Montipora spp.	59	B	2018	2018-07-09	0.72	0.756
Montipora spp.	59	C	2018	2018-07-09	0.729	0.766
Montipora spp.	102	A	2018	2018-07-09	0.735	0.763621
Montipora spp.	102	B	2018	2018-07-09	0.689	0.778015
Montipora spp.	76	A	2018	2018-07-09	0.77	0.776
Montipora spp.	76	B	2018	2018-07-09	0.895	0.885403
Montipora spp.	76	C	2018	2018-07-09	0.958	0.794775
Montipora spp.	74	A	2018	2018-07-09	0.804	0.763585
Montipora spp.	74	B	2018	2018-07-09	0.834	0.687907
Montipora spp.	74	C	2018	2018-07-09	0.821	0.636336
Montipora spp.	75	N/A	2018	2018-07-09	0.866	0.712313
Montipora spp.	17	N/A	2018	2018-07-10	0.757	0.689
Montipora spp.	78	A	2018	2018-07-12	0.889	0.699
Montipora spp.	78	B	2018	2018-07-12	0.88	0.843
Montipora spp.	59	A	2018	2018-07-28	0.983	0.809
Montipora spp.	59	B	2018	2018-07-28	0.974	0.947543
Montipora spp.	59	C	2018	2018-07-28	0.962	0.846
Montipora spp.	59	Bulk	2018	2018-07-28	0.933	0.797755
Montipora spp.	78	N/A	2018	2018-07-29	0.958	0.8369
Montipora spp.	82	N/A	2018	2018-07-29	0.932	0.867251
Montipora spp.	20	N/A	2018	2018-07-30	0.885	0.900164
Montipora spp.	59	A	2018	2018-07-30	0.954	0.857433
Montipora spp.	59	B	2018	2018-07-30	0.949	0.831
Montipora spp.	59	C	2018	2018-07-30	0.98	0.822
Montipora spp.	59	Bulk	2018	2018-07-30	0.968	0.751
Montipora spp.	78	A	2018	2018-07-30	0.966	0.906
Montipora spp.	78	B	2018	2018-07-30	0.93	0.899
Montipora spp.	78	C	2018	2018-07-30	0.926	0.888
Montipora spp.	78	Bulk	2018	2018-07-30	0.955	0.92
Montipora spp.	82	A	2018	2018-07-30	0.871	0.756
Montipora spp.	82	B	2018	2018-07-30	0.824	0.857
Montipora spp.	82	C	2018	2018-07-30	0.83	0.817
Montipora spp.	82	Bulk	2018	2018-07-30	0.956	0.853
Montipora spp.	78	A	2018	2018-08-01	0.952	0.817
Montipora spp.	78	B	2018	2018-08-01	0.978	0.951
Montipora spp.	82	N/A	2018	2018-08-01	0.796	0.781
Montipora spp.	59	N/A	2018	2018-08-02	0.946	0.855
Montipora spp.	75	N/A	2018	2018-08-02	0.942	0.764
Montipora spp.	78	N/A	2018	2018-08-02	0.864	0.623
Montipora spp.	102	N/A	2018	2018-08-02	0.842	0.834
Montipora spp.	102	A	2018	2018-08-03	0.887	0.903
Montipora spp.	102	B	2018	2018-08-03	0.914	0.81
Montipora spp.	85	N/A	2018	2018-08-03	0.867	0.904
Montipora spp.	75	N/A	2018	2018-08-04	0.898	0.697
Montipora spp.	75	N/A	2018	2018-08-05	0.902	0.635
Montipora spp.	75	N/A	2018	2018-08-06	0.928	0.777
Montipora spp.	78	N/A	2018	2018-08-06	0.845	0.909
Montipora spp.	17	N/A	2018	2018-08-10	0.84	0.823403
Montipora spp.	18	A	2018	2018-08-10	0.949	0.89484
Montipora spp.	18	B	2018	2018-08-10	0.967	0.872927
Montipora spp.	15	A	2018	2018-08-11	0.97	0.863
Montipora spp.	15	B	2018	2018-08-11	0.974	0.931
Montipora spp.	18	A	2018	2018-08-11	0.918	0.934
Montipora spp.	18	B	2018	2018-08-11	0.959	0.891
Montipora spp.	18	C	2018	2018-08-11	0.973	0.849
Montipora spp.	78	N/A	2018	2018-08-11	0.964	0.824
Montipora spp.	86	N/A	2018	2018-08-11	0.958	0.906
Montipora spp.	82	N/A	2018	2018-08-11	0.884	0.863
Montipora spp.	78	A	2018	2018-08-13	0.91	0.844
Montipora spp.	78	B	2018	2018-08-13	0.933	0.841
Montipora spp.	78	C	2018	2018-08-13	0.963	0.887
Montipora spp.	82	N/A	2018	2018-08-13	0.952	0.888
Montipora spp.	86	N/A	2018	2018-08-13	0.988	0.788
Montipora spp.	82	A	2018	2018-08-14	0.792	0.750793
Montipora spp.	82	B	2018	2018-08-14	0.768	0.771888
Montipora spp.	82	C	2018	2018-08-14	0.66	0.744963
Montipora spp.	82	D	2018	2018-08-14	0.936	0.75318
Montipora spp.	82	E	2018	2018-08-14	0.942	0.782605
Montipora spp.	82	F	2018	2018-08-14	0.849	0.803263
Montipora spp.	78	A	2018	2018-08-14	0.881	0.814332
Montipora spp.	82	A	2018	2018-08-15	0.917	0.933
Montipora spp.	82	B	2018	2018-08-15	0.956	0.919
Montipora spp.	82	C	2018	2018-08-15	0.948	0.925
Montipora spp.	17	A	2018	2018-08-15	0.954	0.879
Montipora spp.	17	B	2018	2018-08-15	0.965	0.904
Montipora spp.	82	N/A	2018	2018-08-16	0.92	0.854
Montipora spp.	59	N/A	2018	2018-08-17	0.969	0.896
Montipora spp.	102	N/A	2018	2018-08-17	0.93	0.898
Montipora spp.	82	N/A	2018	2018-08-17	0.893	0.937
Montipora spp.	78	N/A	2018	2018-08-27	0.628	0.851316
Montipora spp.	86	N/A	2018	2018-08-27	0.767	0.907523
Montipora spp.	82	A	2018	2018-08-28	0.556	0.81
Montipora spp.	82	B	2018	2018-08-28	0.615	0.788
Montipora spp.	82	C	2018	2018-08-28	0.575	0.816
Montipora spp.	82	N/A	2018	2018-08-29	0.657	0.821
Montipora spp.	82	N/A	2018	2018-08-30	0.676	0.741
Montipora spp.	78	N/A	2018	2018-08-30	0.82	0.842
Montipora spp.	82	N/A	2018	2018-09-02	0.755	0.766
Montipora spp.	78	A	2018	2018-09-02	0.958	0.823
Montipora spp.	78	B	2018	2018-09-02	0.937	0.856
Montipora spp.	78	C	2018	2018-09-02	0.861	0.855
Montipora spp.	82	N/A	2018	2018-09-04	0.922	0.814
Montipora spp.	82	N/A	2018	2018-09-05	0.488	0.63433
Montipora spp.	76	N/A	2018	2018-09-05	0.95	0.843874
M. capitata	82	B	2019	2019-06-03	0.828	0.69
M. capitata	82	N/A	2019	2019-06-03	0.642	0.542
M. capitata	Pool	N/A	2019	2019-06-29	0.821	0.74
M. capitata	Pool	N/A	2019	2019-06-30	0.506	0.595
M. capitata	78	N/A	2019	2019-07-01	0.765	0.693
M. capitata	85	N/A	2019	2019-07-01	0.466	0.719
M. capitata	86	N/A	2019	2019-07-01	0.605	0.636
M. capitata	102	N/A	2019	2019-07-01	0.686	0.674
M. capitata	5	N/A	2019	2019-07-01	0.638	0.704
M. capitata	6	N/A	2019	2019-07-01	0.707	0.67
M. capitata	10	N/A	2019	2019-07-01	0.595	0.592
M. capitata	30	N/A	2019	2019-07-01	0.39	0.429
M. capitata	27	N/A	2019	2019-07-01	0.704	0.63
M. capitata	56	N/A	2019	2019-07-02	0.863	0.74
M. capitata	82	N/A	2019	2019-07-02	0.686	0.644
M. capitata	1	N/A	2019	2019-07-02	0.4	0.542
M. capitata	5	N/A	2019	2019-07-02	0.642	0.722
M. capitata	10	N/A	2019	2019-07-02	0.372	0.713
M. capitata	15	N/A	2019	2019-07-02	0.753	0.703
M. capitata	25	N/A	2019	2019-07-02	0.746	0.731
M. capitata	30	N/A	2019	2019-07-02	0.516	0.497
M. capitata	9	N/A	2019	2019-07-03	0.468	0.528
M. capitata	76	N/A	2019	2019-07-04	0.697	0.751
Montipora spp.	90	N/A	2019	2019-06-17	0.412	0.712
Montipora spp.	104	N/A	2019	2019-06-17	0.191	0.593
Montipora spp.	56	N/A	2019	2019-06-18	0.916	0.912
Montipora spp.	104	N/A	2019	2019-06-19	0.86	0.804
Montipora spp.	56	N/A	2019	2019-06-20	0.653	0.837
Montipora spp.	85	N/A	2019	2019-06-20	0.433	0.727
Montipora spp.	104	N/A	2019	2019-06-20	0.863	0.807
Montipora spp.	104	N/A	2019	2019-06-23	0.748	0.892
Montipora spp.	75	N/A	2019	2019-06-25	0.897	0.841
Montipora spp.	104	N/A	2019	2019-06-25	0.886	0.817
Montipora spp.	74	N/A	2019	2019-06-26	0.838	0.845
Montipora spp.	75	N/A	2019	2019-06-26	0.586	0.707
Montipora spp.	76	N/A	2019	2019-06-26	0.882	0.846
Montipora spp.	74	N/A	2019	2019-06-27	0.708	0.852
Montipora spp.	75	N/A	2019	2019-06-27	0.74	0.788
Montipora spp.	76	N/A	2019	2019-06-27	0.816	0.804
Montipora spp.	74	N/A	2019	2019-06-28	0.893	0.745
Montipora spp.	76	N/A	2019	2019-06-28	0.789	0.794
Montipora spp.	90	N/A	2019	2019-06-28	0.856	0.805
Montipora spp.	75	N/A	2019	2019-06-29	0.811	0.844
Montipora spp.	86	N/A	2019	2019-06-30	0.874	0.889
Montipora spp.	102	N/A	2019	2019-06-30	0.597	0.884
Montipora spp.	86	N/A	2019	2019-07-02	0.617	0.642
Montipora spp.	82	N/A	2019	2019-07-03	0.617	0.827
Montipora spp.	82	N/A	2019	2019-07-04	0.635	0.735
Montipora spp.	82	N/A	2019	2019-07-05	0.626	0.828
Montipora spp.	94	N/A	2019	2019-07-05	0.838	0.87
Montipora spp.	102	N/A	2019	2019-07-05	0.495	0.9
Montipora spp.	82	N/A	2019	2019-07-06	0.255	0.786
Montipora spp.	90	N/A	2019	2019-07-06	0.591	0.558
Montipora spp.	94	N/A	2019	2019-07-06	0.622	0.815
Montipora spp.	56	N/A	2019	2019-07-07	0.535	0.749
Montipora spp.	82	N/A	2019	2019-07-07	0.698	0.869
Montipora spp.	86	N/A	2019	2019-07-07	0.718	0.654
Montipora spp.	94	N/A	2019	2019-07-07	0.557	0.722
Montipora spp.	90	N/A	2019	2019-07-08	0.687	0.704
Montipora spp.	94	N/A	2019	2019-07-08	0.794	0.804
Montipora spp.	56	N/A	2019	2019-07-09	0.846	0.869
Montipora spp.	56	N/A	2019	2019-07-10	0.826	0.839
Montipora spp.	78	N/A	2019	2019-07-11	0.955	0.894
Montipora spp.	86	N/A	2019	2019-07-11	0.923	0.944
Montipora spp.	78	N/A	2019	2019-07-12	0.868	0.904
Montipora spp.	86	N/A	2019	2019-07-12	0.857	0.896
Montipora spp.	78	N/A	2019	2019-07-13	0.618	0.736
Montipora spp.	91	N/A	2019	2019-07-13	0.807	0.72
Montipora spp.	92	N/A	2019	2019-07-13	0.581	0.834
Montipora spp.	82	N/A	2019	2019-07-15	0.828	0.91
Montipora spp.	102	N/A	2019	2019-07-15	0.645	0.719
Montipora spp.	75	N/A	2019	2019-07-16	0.897	0.815
Montipora spp.	90	N/A	2019	2019-07-19	0.807	0.81
Montipora spp.	90	N/A	2019	2019-07-20	0.787	0.81
Montipora spp.	78	N/A	2019	2019-07-24	0.925	0.944
Montipora spp.	86	N/A	2019	2019-07-24	0.881	0.982
Montipora spp.	91	N/A	2019	2019-07-24	0.919	0.943
Montipora spp.	94	N/A	2019	2019-07-24	0.786	0.881
Montipora spp.	78	N/A	2019	2019-07-25	0.891	0.918
Montipora spp.	91	N/A	2019	2019-07-25	0.883	0.867
Montipora spp.	90	N/A	2019	2019-07-26	0.764	0.82
Montipora spp.	92	N/A	2019	2019-07-26	0.777	0.897
Montipora spp.	90	N/A	2019	2019-07-28	0.72	0.861
Montipora spp.	91	N/A	2019	2019-07-28	0.864	0.891

## Sheet: 4. Sperm_Motility_Initial_1Hr
Species	Year	Time	Motility(%)
M. capitata	2018	Initial	0.601
M. capitata	2018	Initial	0.596
M. capitata	2018	Initial	0.587
M. capitata	2018	Initial	0.758
M. capitata	2018	Initial	0.713
M. capitata	2018	Initial	0.747
M. capitata	2018	Initial	0.512
M. capitata	2018	Initial	0.422
M. capitata	2018	Initial	0.263
M. capitata	2018	Initial	0.37
M. capitata	2018	Initial	0.654
M. capitata	2018	Initial	0.428
M. capitata	2018	Initial	0.435
M. capitata	2018	Initial	0.357
M. capitata	2018	Initial	0.363
M. capitata	2018	Initial	0.504
M. capitata	2018	Initial	0.444
M. capitata	2018	Initial	0.459
M. capitata	2018	Initial	0.496
M. capitata	2018	Initial	0.42
M. capitata	2018	Initial	0.268
M. capitata	2018	Initial	0.443
M. capitata	2018	Initial	0.618
M. capitata	2018	Initial	0.414
M. capitata	2018	Initial	0.821
M. capitata	2018	Initial	0.864
M. capitata	2018	Initial	0.613
M. capitata	2018	Initial	0.397
M. capitata	2018	Initial	0.412
M. capitata	2018	Initial	0.396
M. capitata	2018	Initial	0.835
M. capitata	2018	Hr1	0.621
M. capitata	2018	Hr1	0.584
M. capitata	2018	Hr1	0.669
M. capitata	2018	Hr1	0.681
M. capitata	2018	Hr1	0.693
M. capitata	2018	Hr1	0.823
M. capitata	2018	Hr1	0.237
M. capitata	2018	Hr1	0.137
M. capitata	2018	Hr1	0.048
M. capitata	2018	Hr1	0.181
M. capitata	2018	Hr1	0.396
M. capitata	2018	Hr1	0.095
M. capitata	2018	Hr1	0.11
M. capitata	2018	Hr1	0.126
M. capitata	2018	Hr1	0.085
M. capitata	2018	Hr1	0.232
M. capitata	2018	Hr1	0.105
M. capitata	2018	Hr1	0.158
M. capitata	2018	Hr1	0.211
M. capitata	2018	Hr1	0.128
M. capitata	2018	Hr1	0.12
M. capitata	2018	Hr1	0.13
M. capitata	2018	Hr1	0.204
M. capitata	2018	Hr1	0.168
M. capitata	2018	Hr1	0.881
M. capitata	2018	Hr1	0.832
M. capitata	2018	Hr1	0.715
M. capitata	2018	Hr1	0.579
M. capitata	2018	Hr1	0.498
M. capitata	2018	Hr1	0.55
M. capitata	2018	Hr1	0.835
M. capitata	2019	Initial	0.828
M. capitata	2019	Initial	0.642
M. capitata	2019	Initial	0.821
M. capitata	2019	Initial	0.506
M. capitata	2019	Initial	0.765
M. capitata	2019	Initial	0.466
M. capitata	2019	Initial	0.605
M. capitata	2019	Initial	0.686
M. capitata	2019	Initial	0.638
M. capitata	2019	Initial	0.707
M. capitata	2019	Initial	0.595
M. capitata	2019	Initial	0.39
M. capitata	2019	Initial	0.704
M. capitata	2019	Initial	0.863
M. capitata	2019	Initial	0.686
M. capitata	2019	Initial	0.4
M. capitata	2019	Initial	0.642
M. capitata	2019	Initial	0.372
M. capitata	2019	Initial	0.753
M. capitata	2019	Initial	0.746
M. capitata	2019	Initial	0.516
M. capitata	2019	Initial	0.468
M. capitata	2019	Initial	0.697
M. capitata	2019	Hr1	0.63
M. capitata	2019	Hr1	0.717
M. capitata	2019	Hr1	0.652
M. capitata	2019	Hr1	0.672
M. capitata	2019	Hr1	0.852
M. capitata	2019	Hr1	0.84
M. capitata	2019	Hr1	0.815
M. capitata	2019	Hr1	0.681
M. capitata	2019	Hr1	0.6
M. capitata	2019	Hr1	0.772
M. capitata	2019	Hr1	0.636
M. capitata	2019	Hr1	0.381
M. capitata	2019	Hr1	0.78
M. capitata	2019	Hr1	0.793
M. capitata	2019	Hr1	0.802
M. capitata	2019	Hr1	0.287
M. capitata	2019	Hr1	0.252
M. capitata	2019	Hr1	0.616
M. capitata	2019	Hr1	0.521
M. capitata	2019	Hr1	0.752
M. capitata	2019	Hr1	0.345
M. capitata	2019	Hr1	0.533
M. capitata	2019	Hr1	0.857
Montipora spp.	2018	Initial	0.742
Montipora spp.	2018	Initial	0.805
Montipora spp.	2018	Initial	0.731
Montipora spp.	2018	Initial	0.685
Montipora spp.	2018	Initial	0.701
Montipora spp.	2018	Initial	0.718
Montipora spp.	2018	Initial	0.869
Montipora spp.	2018	Initial	0.814
Montipora spp.	2018	Initial	0.793
Montipora spp.	2018	Initial	0.646
Montipora spp.	2018	Initial	0.76
Montipora spp.	2018	Initial	0.689
Montipora spp.	2018	Initial	0.778
Montipora spp.	2018	Initial	0.574
Montipora spp.	2018	Initial	0.892
Montipora spp.	2018	Initial	0.861
Montipora spp.	2018	Initial	0.877
Montipora spp.	2018	Initial	0.828
Montipora spp.	2018	Initial	0.854
Montipora spp.	2018	Initial	0.673
Montipora spp.	2018	Initial	0.653
Montipora spp.	2018	Initial	0.616
Montipora spp.	2018	Initial	0.734
Montipora spp.	2018	Initial	0.716
Montipora spp.	2018	Initial	0.859
Montipora spp.	2018	Initial	0.719
Montipora spp.	2018	Initial	0.769
Montipora spp.	2018	Initial	0.869
Montipora spp.	2018	Initial	0.744
Montipora spp.	2018	Initial	0.788
Montipora spp.	2018	Initial	0.917
Montipora spp.	2018	Initial	0.804
Montipora spp.	2018	Initial	0.817
Montipora spp.	2018	Initial	0.852
Montipora spp.	2018	Initial	0.873
Montipora spp.	2018	Initial	0.655
Montipora spp.	2018	Initial	0.735
Montipora spp.	2018	Initial	0.675
Montipora spp.	2018	Initial	0.885
Montipora spp.	2018	Initial	0.903
Montipora spp.	2018	Initial	0.868
Montipora spp.	2018	Initial	0.845
Montipora spp.	2018	Initial	0.72
Montipora spp.	2018	Initial	0.729
Montipora spp.	2018	Initial	0.735
Montipora spp.	2018	Initial	0.689
Montipora spp.	2018	Initial	0.77
Montipora spp.	2018	Initial	0.895
Montipora spp.	2018	Initial	0.958
Montipora spp.	2018	Initial	0.804
Montipora spp.	2018	Initial	0.834
Montipora spp.	2018	Initial	0.821
Montipora spp.	2018	Initial	0.866
Montipora spp.	2018	Initial	0.757
Montipora spp.	2018	Initial	0.889
Montipora spp.	2018	Initial	0.88
Montipora spp.	2018	Initial	0.983
Montipora spp.	2018	Initial	0.974
Montipora spp.	2018	Initial	0.962
Montipora spp.	2018	Initial	0.933
Montipora spp.	2018	Initial	0.958
Montipora spp.	2018	Initial	0.932
Montipora spp.	2018	Initial	0.885
Montipora spp.	2018	Initial	0.954
Montipora spp.	2018	Initial	0.949
Montipora spp.	2018	Initial	0.98
Montipora spp.	2018	Initial	0.968
Montipora spp.	2018	Initial	0.966
Montipora spp.	2018	Initial	0.93
Montipora spp.	2018	Initial	0.926
Montipora spp.	2018	Initial	0.955
Montipora spp.	2018	Initial	0.871
Montipora spp.	2018	Initial	0.824
Montipora spp.	2018	Initial	0.83
Montipora spp.	2018	Initial	0.956
Montipora spp.	2018	Initial	0.952
Montipora spp.	2018	Initial	0.978
Montipora spp.	2018	Initial	0.796
Montipora spp.	2018	Initial	0.946
Montipora spp.	2018	Initial	0.942
Montipora spp.	2018	Initial	0.864
Montipora spp.	2018	Initial	0.842
Montipora spp.	2018	Initial	0.887
Montipora spp.	2018	Initial	0.914
Montipora spp.	2018	Initial	0.867
Montipora spp.	2018	Initial	0.898
Montipora spp.	2018	Initial	0.902
Montipora spp.	2018	Initial	0.928
Montipora spp.	2018	Initial	0.845
Montipora spp.	2018	Initial	0.84
Montipora spp.	2018	Initial	0.949
Montipora spp.	2018	Initial	0.967
Montipora spp.	2018	Initial	0.97
Montipora spp.	2018	Initial	0.974
Montipora spp.	2018	Initial	0.918
Montipora spp.	2018	Initial	0.959
Montipora spp.	2018	Initial	0.973
Montipora spp.	2018	Initial	0.964
Montipora spp.	2018	Initial	0.958
Montipora spp.	2018	Initial	0.884
Montipora spp.	2018	Initial	0.91
Montipora spp.	2018	Initial	0.933
Montipora spp.	2018	Initial	0.963
Montipora spp.	2018	Initial	0.952
Montipora spp.	2018	Initial	0.988
Montipora spp.	2018	Initial	0.792
Montipora spp.	2018	Initial	0.768
Montipora spp.	2018	Initial	0.66
Montipora spp.	2018	Initial	0.936
Montipora spp.	2018	Initial	0.942
Montipora spp.	2018	Initial	0.849
Montipora spp.	2018	Initial	0.881
Montipora spp.	2018	Initial	0.917
Montipora spp.	2018	Initial	0.956
Montipora spp.	2018	Initial	0.948
Montipora spp.	2018	Initial	0.954
Montipora spp.	2018	Initial	0.965
Montipora spp.	2018	Initial	0.92
Montipora spp.	2018	Initial	0.969
Montipora spp.	2018	Initial	0.93
Montipora spp.	2018	Initial	0.893
Montipora spp.	2018	Initial	0.628
Montipora spp.	2018	Initial	0.767
Montipora spp.	2018	Initial	0.556
Montipora spp.	2018	Initial	0.615
Montipora spp.	2018	Initial	0.575
Montipora spp.	2018	Initial	0.657
Montipora spp.	2018	Initial	0.676
Montipora spp.	2018	Initial	0.82
Montipora spp.	2018	Initial	0.755
Montipora spp.	2018	Initial	0.958
Montipora spp.	2018	Initial	0.937
Montipora spp.	2018	Initial	0.861
Montipora spp.	2018	Initial	0.922
Montipora spp.	2018	Initial	0.488
Montipora spp.	2018	Initial	0.95
Montipora spp.	2018	Hr1	0.661
Montipora spp.	2018	Hr1	0.755
Montipora spp.	2018	Hr1	0.677
Montipora spp.	2018	Hr1	0.506
Montipora spp.	2018	Hr1	0.661
Montipora spp.	2018	Hr1	0.557
Montipora spp.	2018	Hr1	0.775
Montipora spp.	2018	Hr1	0.741
Montipora spp.	2018	Hr1	0.531
Montipora spp.	2018	Hr1	0.63
Montipora spp.	2018	Hr1	0.56
Montipora spp.	2018	Hr1	0.657
Montipora spp.	2018	Hr1	0.809
Montipora spp.	2018	Hr1	0.638
Montipora spp.	2018	Hr1	0.925
Montipora spp.	2018	Hr1	0.899
Montipora spp.	2018	Hr1	0.887
Montipora spp.	2018	Hr1	0.869
Montipora spp.	2018	Hr1	0.897
Montipora spp.	2018	Hr1	0.652
Montipora spp.	2018	Hr1	0.484
Montipora spp.	2018	Hr1	0.382
Montipora spp.	2018	Hr1	0.658
Montipora spp.	2018	Hr1	0.764
Montipora spp.	2018	Hr1	0.923
Montipora spp.	2018	Hr1	0.731
Montipora spp.	2018	Hr1	0.849
Montipora spp.	2018	Hr1	0.907
Montipora spp.	2018	Hr1	0.81
Montipora spp.	2018	Hr1	0.562
Montipora spp.	2018	Hr1	0.78
Montipora spp.	2018	Hr1	0.731
Montipora spp.	2018	Hr1	0.712
Montipora spp.	2018	Hr1	0.963
Montipora spp.	2018	Hr1	0.971
Montipora spp.	2018	Hr1	0.9
Montipora spp.	2018	Hr1	0.847
Montipora spp.	2018	Hr1	0.909
Montipora spp.	2018	Hr1	0.876
Montipora spp.	2018	Hr1	0.83
Montipora spp.	2018	Hr1	0.895
Montipora spp.	2018	Hr1	0.642
Montipora spp.	2018	Hr1	0.704
Montipora spp.	2018	Hr1	0.895
Montipora spp.	2018	Hr1	0.739
Montipora spp.	2018	Hr1	0.748
Montipora spp.	2018	Hr1	0.923
Montipora spp.	2018	Hr1	0.856
Montipora spp.	2018	Hr1	0.861
Montipora spp.	2018	Hr1	0.784
Montipora spp.	2018	Hr1	0.739
Montipora spp.	2018	Hr1	0.796
Montipora spp.	2018	Hr1	0.804
Montipora spp.	2018	Hr1	0.692
Montipora spp.	2018	Hr1	0.73
Montipora spp.	2018	Hr1	0.927
Montipora spp.	2018	Hr1	0.969
Montipora spp.	2018	Hr1	0.972
Montipora spp.	2018	Hr1	0.984
Montipora spp.	2018	Hr1	0.84
Montipora spp.	2018	Hr1	0.978
Montipora spp.	2018	Hr1	0.766
Montipora spp.	2018	Hr1	0.688
Montipora spp.	2018	Hr1	0.72
Montipora spp.	2018	Hr1	0.747
Montipora spp.	2018	Hr1	0.87
Montipora spp.	2018	Hr1	0.946
Montipora spp.	2018	Hr1	0.954
Montipora spp.	2018	Hr1	0.91
Montipora spp.	2018	Hr1	0.858
Montipora spp.	2018	Hr1	0.909
Montipora spp.	2018	Hr1	0.933
Montipora spp.	2018	Hr1	0.971
Montipora spp.	2018	Hr1	0.945
Montipora spp.	2018	Hr1	0.857
Montipora spp.	2018	Hr1	0.906
Montipora spp.	2018	Hr1	0.909
Montipora spp.	2018	Hr1	0.969
Montipora spp.	2018	Hr1	0.974
Montipora spp.	2018	Hr1	0.937
Montipora spp.	2018	Hr1	0.879
Montipora spp.	2018	Hr1	0.72
Montipora spp.	2018	Hr1	0.848
Montipora spp.	2018	Hr1	0.847
Montipora spp.	2018	Hr1	0.888
Montipora spp.	2018	Hr1	0.792
Montipora spp.	2018	Hr1	0.856
Montipora spp.	2018	Hr1	0.836
Montipora spp.	2018	Hr1	0.841
Montipora spp.	2018	Hr1	0.849
Montipora spp.	2018	Hr1	0.94
Montipora spp.	2018	Hr1	0.952
Montipora spp.	2018	Hr1	0.983
Montipora spp.	2018	Hr1	0.954
Montipora spp.	2018	Hr1	0.911
Montipora spp.	2018	Hr1	0.967
Montipora spp.	2018	Hr1	0.967
Montipora spp.	2018	Hr1	0.972
Montipora spp.	2018	Hr1	0.982
Montipora spp.	2018	Hr1	0.924
Montipora spp.	2018	Hr1	0.907
Montipora spp.	2018	Hr1	0.951
Montipora spp.	2018	Hr1	0.938
Montipora spp.	2018	Hr1	0.879
Montipora spp.	2018	Hr1	0.977
Montipora spp.	2018	Hr1	0.813
Montipora spp.	2018	Hr1	0.897
Montipora spp.	2018	Hr1	0.862
Montipora spp.	2018	Hr1	0.954
Montipora spp.	2018	Hr1	0.969
Montipora spp.	2018	Hr1	0.833
Montipora spp.	2018	Hr1	0.787
Montipora spp.	2018	Hr1	0.823
Montipora spp.	2018	Hr1	0.865
Montipora spp.	2018	Hr1	0.879
Montipora spp.	2018	Hr1	0.958
Montipora spp.	2018	Hr1	0.951
Montipora spp.	2018	Hr1	0.947
Montipora spp.	2018	Hr1	0.884
Montipora spp.	2018	Hr1	0.954
Montipora spp.	2018	Hr1	0.783
Montipora spp.	2018	Hr1	0.831
Montipora spp.	2018	Hr1	0.728
Montipora spp.	2018	Hr1	0.502
Montipora spp.	2018	Hr1	0.637
Montipora spp.	2018	Hr1	0.61
Montipora spp.	2018	Hr1	0.85
Montipora spp.	2018	Hr1	0.719
Montipora spp.	2018	Hr1	0.395
Montipora spp.	2018	Hr1	0.591
Montipora spp.	2018	Hr1	0.917
Montipora spp.	2018	Hr1	0.907
Montipora spp.	2018	Hr1	0.943
Montipora spp.	2018	Hr1	0.939
Montipora spp.	2018	Hr1	0.558
Montipora spp.	2018	Hr1	0.956
Montipora spp.	2019	Initial	0.412
Montipora spp.	2019	Initial	0.191
Montipora spp.	2019	Initial	0.916
Montipora spp.	2019	Initial	0.86
Montipora spp.	2019	Initial	0.653
Montipora spp.	2019	Initial	0.433
Montipora spp.	2019	Initial	0.863
Montipora spp.	2019	Initial	0.748
Montipora spp.	2019	Initial	0.897
Montipora spp.	2019	Initial	0.886
Montipora spp.	2019	Initial	0.838
Montipora spp.	2019	Initial	0.586
Montipora spp.	2019	Initial	0.882
Montipora spp.	2019	Initial	0.708
Montipora spp.	2019	Initial	0.74
Montipora spp.	2019	Initial	0.816
Montipora spp.	2019	Initial	0.893
Montipora spp.	2019	Initial	0.789
Montipora spp.	2019	Initial	0.856
Montipora spp.	2019	Initial	0.811
Montipora spp.	2019	Initial	0.874
Montipora spp.	2019	Initial	0.597
Montipora spp.	2019	Initial	0.617
Montipora spp.	2019	Initial	0.617
Montipora spp.	2019	Initial	0.635
Montipora spp.	2019	Initial	0.626
Montipora spp.	2019	Initial	0.838
Montipora spp.	2019	Initial	0.495
Montipora spp.	2019	Initial	0.255
Montipora spp.	2019	Initial	0.591
Montipora spp.	2019	Initial	0.622
Montipora spp.	2019	Initial	0.535
Montipora spp.	2019	Initial	0.698
Montipora spp.	2019	Initial	0.718
Montipora spp.	2019	Initial	0.557
Montipora spp.	2019	Initial	0.687
Montipora spp.	2019	Initial	0.794
Montipora spp.	2019	Initial	0.846
Montipora spp.	2019	Initial	0.826
Montipora spp.	2019	Initial	0.955
Montipora spp.	2019	Initial	0.923
Montipora spp.	2019	Initial	0.868
Montipora spp.	2019	Initial	0.857
Montipora spp.	2019	Initial	0.618
Montipora spp.	2019	Initial	0.807
Montipora spp.	2019	Initial	0.581
Montipora spp.	2019	Initial	0.828
Montipora spp.	2019	Initial	0.645
Montipora spp.	2019	Initial	0.897
Montipora spp.	2019	Initial	0.807
Montipora spp.	2019	Initial	0.787
Montipora spp.	2019	Initial	0.925
Montipora spp.	2019	Initial	0.881
Montipora spp.	2019	Initial	0.919
Montipora spp.	2019	Initial	0.786
Montipora spp.	2019	Initial	0.891
Montipora spp.	2019	Initial	0.883
Montipora spp.	2019	Initial	0.764
Montipora spp.	2019	Initial	0.777
Montipora spp.	2019	Initial	0.72
Montipora spp.	2019	Initial	0.864
Montipora spp.	2019	Hr1	0.301
Montipora spp.	2019	Hr1	0.663
Montipora spp.	2019	Hr1	0.89
Montipora spp.	2019	Hr1	0.8
Montipora spp.	2019	Hr1	0.3
Montipora spp.	2019	Hr1	0.243
Montipora spp.	2019	Hr1	0.863
Montipora spp.	2019	Hr1	0.813
Montipora spp.	2019	Hr1	0.881
Montipora spp.	2019	Hr1	0.882
Montipora spp.	2019	Hr1	0.783
Montipora spp.	2019	Hr1	0.444
Montipora spp.	2019	Hr1	0.846
Montipora spp.	2019	Hr1	0.496
Montipora spp.	2019	Hr1	0.674
Montipora spp.	2019	Hr1	0.861
Montipora spp.	2019	Hr1	0.582
Montipora spp.	2019	Hr1	0.659
Montipora spp.	2019	Hr1	0.727
Montipora spp.	2019	Hr1	0.755
Montipora spp.	2019	Hr1	0.721
Montipora spp.	2019	Hr1	0.6
Montipora spp.	2019	Hr1	0.733
Montipora spp.	2019	Hr1	0.552
Montipora spp.	2019	Hr1	0.66
Montipora spp.	2019	Hr1	0.704
Montipora spp.	2019	Hr1	0.791
Montipora spp.	2019	Hr1	0.701
Montipora spp.	2019	Hr1	0.612
Montipora spp.	2019	Hr1	0.664
Montipora spp.	2019	Hr1	0.835
Montipora spp.	2019	Hr1	0.694
Montipora spp.	2019	Hr1	0.869
Montipora spp.	2019	Hr1	0.798
Montipora spp.	2019	Hr1	0.604
Montipora spp.	2019	Hr1	0.784
Montipora spp.	2019	Hr1	0.838
Montipora spp.	2019	Hr1	0.702
Montipora spp.	2019	Hr1	0.658
Montipora spp.	2019	Hr1	0.927
Montipora spp.	2019	Hr1	0.792
Montipora spp.	2019	Hr1	0.793
Montipora spp.	2019	Hr1	0.78
Montipora spp.	2019	Hr1	0.513
Montipora spp.	2019	Hr1	0.493
Montipora spp.	2019	Hr1	0.33
Montipora spp.	2019	Hr1	0.755
Montipora spp.	2019	Hr1	0.603
Montipora spp.	2019	Hr1	0.759
Montipora spp.	2019	Hr1	0.75
Montipora spp.	2019	Hr1	0.796
Montipora spp.	2019	Hr1	0.885
Montipora spp.	2019	Hr1	0.91
Montipora spp.	2019	Hr1	0.946
Montipora spp.	2019	Hr1	0.862
Montipora spp.	2019	Hr1	0.726
Montipora spp.	2019	Hr1	0.929
Montipora spp.	2019	Hr1	0.691
Montipora spp.	2019	Hr1	0.704
Montipora spp.	2019	Hr1	0.699
Montipora spp.	2019	Hr1	0.868

## Sheet: 5. Fertiization
Species	Colony No. Cross	Year	Date	Fertilized	Total Eggs	Percent Fertilize (%)
M. capitata	75 x 78	2018	2018-06-14	82	119	0.689076
M. capitata	75 x 76	2018	2018-06-14	100	129	0.775194
M. capitata	75 x 85	2018	2018-06-14	113	161	0.701863
M. capitata	75 x 102	2018	2018-06-14	68	136	0.5
M. capitata	85 x 86	2018	2018-06-15	76	208	0.365385
M. capitata	85 x 76	2018	2018-06-15	187	254	0.73622
M. capitata	85 x 82	2018	2018-06-15	137	190	0.721053
M. capitata	85 x 76	2018	2018-07-12	157	215	0.730233
M. capitata	85 x 104	2018	2018-07-12	70	208	0.336538
M. capitata	82 x 85	2018	2018-07-13	82	171	0.479532
M. capitata	82 x 56	2018	2018-07-13	53	227	0.23348
M. capitata	82 x 78	2018	2018-07-13	83	222	0.373874
M. capitata	82 x 86	2018	2018-07-13	26	157	0.165605
M. capitata	82 x 104	2018	2018-07-13	62	205	0.302439
Montipora spp.	59 x 104	2018	2018-06-30	101	221	0.457014
Montipora spp.	59 x 56	2018	2018-07-07	38	72	0.527778
Montipora spp.	59 x 75	2018	2018-07-07	63	115	0.547826
Montipora spp.	78 x 75	2018	2018-07-07	91	130	0.7
Montipora spp.	56 x 78	2018	2018-07-07	39	112	0.348214
Montipora spp.	59 x 78	2018	2018-07-07	73	91	0.802198
Montipora spp.	56 x 75	2018	2018-07-07	53	107	0.495327
Montipora spp.	19 x 74	2018	2018-07-08	116	143	0.811189
Montipora spp.	82 x 78	2018	2018-07-29	126	187	0.673797
Montipora spp.	82 x 78	2018	2018-07-30	173	224	0.772321
Montipora spp.	59 x 82	2018	2018-07-30	61	180	0.338889
Montipora spp.	59 x 78	2018	2018-07-30	108	175	0.617143
Montipora spp.	59 x 75	2018	2018-08-02	135	260	0.519231
Montipora spp.	75 x 102	2018	2018-08-02	60	260	0.230769
Montipora spp.	59 x 102	2018	2018-08-02	13	248	0.0524194
Montipora spp.	18 x 15	2018	2018-08-11	116	182	0.637363
Montipora spp.	82 x 78	2018	2018-08-13	306	350	0.874286
Montipora spp.	59 x 82	2018	2018-08-17	191	286	0.667832
M. capitata	78 x 102	2019	2019-07-01	5	188	0.0265957
M. capitata	78 x 86	2019	2019-07-01	10	168	0.0595238
M. capitata	78 x 85	2019	2019-07-01	1	181	0.00552486
M. capitata	78 x 10	2019	2019-07-01	13	179	0.0726257
M. capitata	78 x 27	2019	2019-07-01	2	221	0.00904977
M. capitata	78 x 6	2019	2019-07-01	0	186	0
M. capitata	78 x 5	2019	2019-07-01	0	171	0
M. capitata	78 x 24	2019	2019-07-01	3	208	0.0144231
M. capitata	56 x 5	2019	2019-07-02	104	245	0.42449
M. capitata	56 x 25	2019	2019-07-02	89	213	0.41784
M. capitata	56 x 19	2019	2019-07-02	43	190	0.226316
M. capitata	56 x 30	2019	2019-07-02	104	211	0.492891
M. capitata	56 x 15	2019	2019-07-02	101	231	0.437229
M. capitata	56 x 82	2019	2019-07-02	36	231	0.155844
M. capitata	82 x 19	2019	2019-07-02	79	236	0.334746
M. capitata	82 x 5	2019	2019-07-02	43	218	0.197248
M. capitata	82 x 25	2019	2019-07-02	51	251	0.203187
M. capitata	82 x 30	2019	2019-07-02	73	245	0.297959
M. capitata	82 x 15	2019	2019-07-02	119	278	0.428058
Montipora spp.	56 x 104	2019	2019-06-20	30	60	0.5
Montipora spp.	56 x 85	2019	2019-06-20	22	59	0.372881
Montipora spp.	75 x 104	2019	2019-06-25	24	113	0.212389
Montipora spp.	75 x 76	2019	2019-06-26	3	23	0.130435
Montipora spp.	74 x 76	2019	2019-06-26	71	95	0.747368
Montipora spp.	74 x 76	2019	2019-06-27	76	97	0.783505
Montipora spp.	74 x 90	2019	2019-06-28	37	102	0.362745
Montipora spp.	74 x 76	2019	2019-06-28	63	118	0.533898
Montipora spp.	76 x 90	2019	2019-06-28	54	128	0.421875
Montipora spp.	56 x 82	2019	2019-07-03	65	122	0.532787
Montipora spp.	82 x 94	2019	2019-07-04	100	156	0.641026
Montipora spp.	90 x 94	2019	2019-07-06	174	223	0.780269
Montipora spp.	82 x 90	2019	2019-07-08	101	176	0.573864
Montipora spp.	82 x 94	2019	2019-07-08	63	114	0.552632
Montipora spp.	56 x 94	2019	2019-07-10	73	144	0.506944
Montipora spp.	78 x 86	2019	2019-07-11	71	172	0.412791
Montipora spp.	56 x 78	2019	2019-07-11	89	142	0.626761
Montipora spp.	56 x 86	2019	2019-07-11	99	131	0.755725
Montipora spp.	78 x 82	2019	2019-07-13	30	75	0.4
Montipora spp.	78 x 91	2019	2019-07-13	48	71	0.676056
Montipora spp.	78 x 92	2019	2019-07-13	27	42	0.642857
Montipora spp.	82 x 86	2019	2019-07-13	50	60	0.833333
Montipora spp.	82 x 91	2019	2019-07-13	65	77	0.844156
Montipora spp.	82 x 92	2019	2019-07-13	75	85	0.882353
Montipora spp.	86 x 92	2019	2019-07-13	59	69	0.855072
Montipora spp.	91 x 92	2019	2019-07-13	63	81	0.777778
Montipora spp.	75 x 82	2019	2019-07-16	150	184	0.815217
Montipora spp.	78 x 94	2019	2019-07-24	96	150	0.64
Montipora spp.	78 x 86	2019	2019-07-24	89	185	0.481081
Montipora spp.	86 x 94	2019	2019-07-24	187	297	0.62963

## Sheet: 6. Settlement
Species	Year	Date	Colony No. Crosses - Pooled	Tray No.	Well No.	No. Larvae Settled	No. Larvae Used	Percent Settle (%)
M. capitata	2018	14-July - 15-July	75x78; 75x76; 75x85; 75x102; 85x86; 85x76; 85x82	1	1	1	13	0.0769231
M. capitata	2018	14-July - 15-July		1	2	1	13	0.0769231
M. capitata	2018	14-July - 15-July		1	3	0	13	0
M. capitata	2018	14-July - 15-July		1	4	1	13	0.0769231
M. capitata	2018	14-July - 15-July		1	5	1	13	0.0769231
M. capitata	2018	14-July - 15-July		1	6	0	13	0
M. capitata	2018	14-July - 15-July	75x78; 75x76; 75x85; 75x102; 85x86; 85x76; 85x82	2	1	1	13	0.0769231
M. capitata	2018	14-July - 15-July		2	2	1	13	0.0769231
M. capitata	2018	14-July - 15-July		2	3	0	13	0
M. capitata	2018	14-July - 15-July		2	4	1	14	0.0714286
M. capitata	2018	14-July - 15-July		2	5	1	13	0.0769231
M. capitata	2018	14-July - 15-July		2	6	0	13	0
M. capitata	2018	14-July - 15-July	75x78; 75x76; 75x85; 75x102; 85x86; 85x76; 85x82	3	1	1	14	0.0714286
M. capitata	2018	14-July - 15-July		3	2	0	13	0
M. capitata	2018	14-July - 15-July		3	3	0	13	0
M. capitata	2018	14-July - 15-July		3	4	2	14	0.142857
M. capitata	2018	14-July - 15-July		3	5	0	13	0
M. capitata	2018	14-July - 15-July		3	6	0	13	0
M. capitata	2018	12-July - 13-July	85x76; 85x104	4	1	3	10	0.3
M. capitata	2018	12-July - 13-July		4	2	2	10	0.2
M. capitata	2018	12-July - 13-July		4	3	2	10	0.2
M. capitata	2018	12-July - 13-July		4	4	0	10	0
M. capitata	2018	12-July - 13-July		4	5	2	10	0.2
M. capitata	2018	12-July - 13-July		4	6	3	10	0.3
M. capitata	2018	12-July - 13-July	82x85; 82x56; 82x78; 82x86; 82x104	5	1	0	10	0
M. capitata	2018	12-July - 13-July		5	2	0	10	0
M. capitata	2018	12-July - 13-July		5	3	0	10	0
M. capitata	2018	12-July - 13-July		5	4	1	10	0.1
M. capitata	2018	12-July - 13-July		5	5	1	10	0.1
M. capitata	2018	12-July - 13-July		5	6	0	10	0
M. capitata	2018	12-July - 13-July	82x85; 82x56; 82x78; 82x86; 82x104	6	1	0	10	0
M. capitata	2018	12-July - 13-July		6	2	2	10	0.2
M. capitata	2018	12-July - 13-July		6	3	0	10	0
M. capitata	2018	12-July - 13-July		6	4	0	10	0
M. capitata	2018	12-July - 13-July		6	5	0	10	0
M. capitata	2018	12-July - 13-July		6	6	1	10	0.1
Montipora spp.	2018	2018-06-30	59x104	1	1	0	12	0
Montipora spp.	2018	7-July - 8-July	20x59; 20x76; 20x102; 59x76; 59x102; 76x102	2	1	0	10	0
Montipora spp.	2018	7-July - 8-July		2	2	2	10	0.2
Montipora spp.	2018	7-July - 8-July		2	3	4	10	0.4
Montipora spp.	2018	7-July - 8-July		2	4	0	10	0
Montipora spp.	2018	7-July - 8-July		2	5	0	10	0
Montipora spp.	2018	7-July - 8-July		2	6	5	10	0.5
Montipora spp.	2018	7-July - 8-July	19x20; 19x59; 19x76; 19x102; 74x20; 74x59; 74x76; 74x102; 19x74	3	1	1	10	0.1
Montipora spp.	2018	7-July - 8-July		3	2	5	10	0.5
Montipora spp.	2018	7-July - 8-July		3	3	5	10	0.5
Montipora spp.	2018	7-July - 8-July		3	4	0	10	0
Montipora spp.	2018	7-July - 8-July		3	5	3	10	0.3
Montipora spp.	2018	7-July - 8-July		3	6	1	10	0.1
Montipora spp.	2018	7-July - 8-July	19x20; 19x59; 19x76; 19x102; 74x20; 74x59; 74x76; 74x102; 19x74	4	1	1	10	0.1
Montipora spp.	2018	7-July - 8-July		4	2	1	10	0.1
Montipora spp.	2018	7-July - 8-July		4	3	1	10	0.1
Montipora spp.	2018	7-July - 8-July		4	4	0	10	0
Montipora spp.	2018	7-July - 8-July		4	5	4	10	0.4
Montipora spp.	2018	7-July - 8-July		4	6	1	10	0.1
Montipora spp.	2018	7-July - 8-July	19x20; 19x59; 19x76; 19x102; 74x20; 74x59; 74x76; 74x102; 19x74	5	1	2	10	0.2
Montipora spp.	2018	7-July - 8-July		5	2	4	10	0.4
Montipora spp.	2018	7-July - 8-July		5	3	3	10	0.3
Montipora spp.	2018	7-July - 8-July		5	4	0	10	0
Montipora spp.	2018	7-July - 8-July		5	5	5	10	0.5
Montipora spp.	2018	7-July - 8-July		5	6	0	10	0
Montipora spp.	2018	29-July - 30-July	78x82; 59x82; 59x78	6	1	3	10	0.3
Montipora spp.	2018	29-July - 30-July		6	2	2	10	0.2
Montipora spp.	2018	29-July - 30-July		6	3	0	10	0
Montipora spp.	2018	29-July - 30-July		6	4	0	10	0
Montipora spp.	2018	29-July - 30-July		6	5	0	10	0
Montipora spp.	2018	29-July - 30-July		6	6	0	10	0
Montipora spp.	2018	29-July - 30-July	78x82; 59x82; 59x78	7	1	0	10	0
Montipora spp.	2018	29-July - 30-July		7	2	1	10	0.1
Montipora spp.	2018	29-July - 30-July		7	3	4	10	0.4
Montipora spp.	2018	29-July - 30-July		7	4	1	10	0.1
Montipora spp.	2018	29-July - 30-July		7	5	0	10	0
Montipora spp.	2018	29-July - 30-July		7	6	1	10	0.1
Montipora spp.	2018	29-July - 30-July	78x82; 59x82; 59x78	8	1	2	10	0.2
Montipora spp.	2018	29-July - 30-July		8	2	3	10	0.3
Montipora spp.	2018	29-July - 30-July		8	3	2	10	0.2
Montipora spp.	2018	29-July - 30-July		8	4	4	10	0.4
Montipora spp.	2018	29-July - 30-July		8	5	1	10	0.1
Montipora spp.	2018	29-July - 30-July		8	6	0	10	0
Montipora spp.	2018	29-July - 30-July	78x82; 59x82; 59x78	9	1	1	10	0.1
Montipora spp.	2018	29-July - 30-July		9	2	2	10	0.2
Montipora spp.	2018	29-July - 30-July		9	3	1	10	0.1
Montipora spp.	2018	29-July - 30-July		9	4	5	10	0.5
Montipora spp.	2018	29-July - 30-July		9	5	3	10	0.3
Montipora spp.	2018	29-July - 30-July		9	6	5	10	0.5
Montipora spp.	2018	29-July - 30-July	78x82; 59x82; 59x78	10	1	0	10	0
Montipora spp.	2018	29-July - 30-July		10	2	0	10	0
Montipora spp.	2018	29-July - 30-July		10	3	0	10	0
Montipora spp.	2018	29-July - 30-July	78x82; 59x82; 59x78	11	1	0	10	0
Montipora spp.	2018	29-July - 30-July		11	2	0	10	0
Montipora spp.	2018	29-July - 30-July		11	3	1	10	0.1
Montipora spp.	2018	29-July - 30-July		11	4	1	7	0.142857
M. capitata	2019	1-July - 2-July	78x102; 78x86; 78x85; 78x10; 78x27; 78x6; 78x5; 78x24; 56x5; 56x25; 56x19; 56x30; 56x15; 56x82; 82x19; 82x5; 82x25; 82x30	1	1	7	10	0.7
M. capitata	2019	1-July - 2-July		1	2	3	10	0.3
M. capitata	2019	1-July - 2-July		1	3	7	10	0.7
M. capitata	2019	1-July - 2-July		1	4	2	10	0.2
M. capitata	2019	1-July - 2-July		1	5	1	10	0.1
M. capitata	2019	1-July - 2-July		1	6	2	10	0.2
M. capitata	2019	1-July - 2-July	78x102; 78x86; 78x85; 78x10; 78x27; 78x6; 78x5; 78x24; 56x5; 56x25; 56x19; 56x30; 56x15; 56x82; 82x19; 82x5; 82x25; 82x30	2	1	0	10	0
M. capitata	2019	1-July - 2-July		2	2	0	10	0
M. capitata	2019	1-July - 2-July		2	3	3	10	0.3
M. capitata	2019	1-July - 2-July		2	4	2	10	0.2
M. capitata	2019	1-July - 2-July		2	5	3	10	0.3
M. capitata	2019	1-July - 2-July		2	6	4	10	0.4
M. capitata	2019	1-July - 2-July	78x102; 78x86; 78x85; 78x10; 78x27; 78x6; 78x5; 78x24; 56x5; 56x25; 56x19; 56x30; 56x15; 56x82; 82x19; 82x5; 82x25; 82x30	3	1	0	10	0
M. capitata	2019	1-July - 2-July		3	2	1	10	0.1
M. capitata	2019	1-July - 2-July		3	3	3	10	0.3
M. capitata	2019	1-July - 2-July		3	4	2	10	0.2
M. capitata	2019	1-July - 2-July		3	5	2	10	0.2
M. capitata	2019	1-July - 2-July		3	6	0	10	0
Montipora spp.	2019	20-June - 25 June	56x85; 56x104; 75x104; 85x104	1	1	1	10	0.1
Montipora spp.	2019	20-June - 25 June		1	2	0	10	0
Montipora spp.	2019	20-June - 25 June		1	3	0	10	0
Montipora spp.	2019	26-June - 28-June	75x76; 74x76; 74x90	2	1	0	10	0
Montipora spp.	2019	26-June - 28-June		2	2	0	10	0
Montipora spp.	2019	26-June - 28-June		2	3	1	10	0.1
Montipora spp.	2019	26-June - 28-June		2	4	1	10	0.1
Montipora spp.	2019	26-June - 28-June		2	5	0	10	0
Montipora spp.	2019	26-June - 28-June		2	6	0	10	0
Montipora spp.	2019	26-June - 28-June	75x76; 74x76; 74x90	3	1	3	10	0.3
Montipora spp.	2019	26-June - 28-June		3	2	1	10	0.1
Montipora spp.	2019	26-June - 28-June		3	3	4	10	0.4
Montipora spp.	2019	26-June - 28-June		3	4	0	10	0
Montipora spp.	2019	26-June - 28-June		3	5	0	10	0
Montipora spp.	2019	26-June - 28-June		3	6	4	10	0.4
Montipora spp.	2019	26-June - 28-June	75x76; 74x76; 74x90	4	1	1	10	0.1
Montipora spp.	2019	26-June - 28-June		4	2	2	10	0.2
Montipora spp.	2019	26-June - 28-June		4	3	0	10	0
Montipora spp.	2019	26-June - 28-June		4	4	3	10	0.3
Montipora spp.	2019	26-June - 28-June		4	5	2	10	0.2
Montipora spp.	2019	26-June - 28-June		4	6	1	10	0.1
Montipora spp.	2019	26-June - 28-June	75x76; 74x76; 74x90	5	1	2	10	0.2
Montipora spp.	2019	26-June - 28-June		5	2	2	10	0.2
Montipora spp.	2019	26-June - 28-June		5	3	0	10	0
Montipora spp.	2019	26-June - 28-June		5	4	3	10	0.3
Montipora spp.	2019	26-June - 28-June		5	5	0	10	0
Montipora spp.	2019	26-June - 28-June		5	6	0	10	0
Montipora spp.	2019	4-July - 6-July	82x94; 90x94; 82x102; 94x102	6	1	0	10	0
Montipora spp.	2019	4-July - 6-July		6	2	2	10	0.2
Montipora spp.	2019	4-July - 6-July		6	3	1	10	0.1
Montipora spp.	2019	4-July - 6-July		6	4	0	10	0
Montipora spp.	2019	4-July - 6-July		6	5	0	10	0
Montipora spp.	2019	4-July - 6-July		6	6	2	10	0.2
Montipora spp.	2019	4-July - 6-July	82x94; 90x94; 82x102; 94x102	7	1	0	10	0
Montipora spp.	2019	4-July - 6-July		7	2	0	10	0
Montipora spp.	2019	4-July - 6-July		7	3	0	10	0
Montipora spp.	2019	4-July - 6-July		7	4	0	10	0
Montipora spp.	2019	4-July - 6-July		7	5	2	10	0.2
Montipora spp.	2019	4-July - 6-July		7	6	3	10	0.3
Montipora spp.	2019	4-July - 6-July	82x94; 90x94; 82x102; 94x102	8	1	1	10	0.1
Montipora spp.	2019	4-July - 6-July		8	2	1	10	0.1
Montipora spp.	2019	4-July - 6-July		8	3	6	10	0.6
Montipora spp.	2019	4-July - 6-July		8	4	2	10	0.2
Montipora spp.	2019	4-July - 6-July		8	5	3	10	0.3
Montipora spp.	2019	4-July - 6-July		8	6	0	10	0
Montipora spp.	2019	8-July - 11-July	82x90; 82x94;78x86; 78x82; 78x91; 78x92; 82x86; 82x91; 82x92; 86x92; 91x92	9	1	3	10	0.3
Montipora spp.	2019	8-July - 11-July		9	2	0	10	0
Montipora spp.	2019	8-July - 11-July		9	3	3	10	0.3
Montipora spp.	2019	8-July - 11-July		9	4	0	10	0
Montipora spp.	2019	8-July - 11-July		9	5	2	10	0.2
Montipora spp.	2019	8-July - 11-July		9	6	0	10	0
Montipora spp.	2019	8-July - 11-July	82x90; 82x94;78x86; 78x82; 78x91; 78x92; 82x86; 82x91; 82x92; 86x92; 91x92	10	1	3	10	0.3
Montipora spp.	2019	8-July - 11-July		10	2	1	10	0.1
Montipora spp.	2019	8-July - 11-July		10	3	1	10	0.1
Montipora spp.	2019	8-July - 11-July		10	4	1	10	0.1
Montipora spp.	2019	8-July - 11-July		10	5	0	10	0
Montipora spp.	2019	8-July - 11-July		10	6	1	10	0.1
Montipora spp.	2019	8-July - 11-July	82x90; 82x94;78x86; 78x82; 78x91; 78x92; 82x86; 82x91; 82x92; 86x92; 91x92	11	1	3	10	0.3
Montipora spp.	2019	8-July - 11-July		11	2	1	10	0.1
Montipora spp.	2019	8-July - 11-July		11	3	0	10	0
Montipora spp.	2019	8-July - 11-July		11	4	3	10	0.3
Montipora spp.	2019	8-July - 11-July		11	5	3	10	0.3
Montipora spp.	2019	8-July - 11-July		11	6	0	10	0
Montipora spp.	2019	7-July - 11-July	56x78; 56x86; 56x94	12	1	0	10	0
Montipora spp.	2019	7-July - 11-July		12	2	2	10	0.2
Montipora spp.	2019	7-July - 11-July		12	3	0	10	0
Montipora spp.	2019	7-July - 11-July		12	4	0	10	0
Montipora spp.	2019	7-July - 11-July		12	5	0	10	0
Montipora spp.	2019	7-July - 11-July		12	6	0	10	0
Montipora spp.	2019	7-July - 11-July	56x78; 56x86; 56x94	13	1	2	10	0.2
Montipora spp.	2019	7-July - 11-July		13	2	2	10	0.2
Montipora spp.	2019	7-July - 11-July		13	3	1	10	0.1
Montipora spp.	2019	7-July - 11-July		13	4	0	10	0
Montipora spp.	2019	7-July - 11-July		13	5	0	10	0
Montipora spp.	2019	7-July - 11-July		13	6	0	10	0
Montipora spp.	2019	7-July - 11-July	56x78; 56x86; 56x94	14	1	2	10	0.2
Montipora spp.	2019	7-July - 11-July		14	2	0	10	0
Montipora spp.	2019	7-July - 11-July		14	3	0	10	0
Montipora spp.	2019	7-July - 11-July		14	4	2	10	0.2
Montipora spp.	2019	7-July - 11-July		14	5	0	10	0
Montipora spp.	2019	7-July - 11-July		14	6	0	10	0

## Sheet: 7. Prelim_Sperm_Motile_2017
Species	Colony or Pool No.	Year	Date	Total Motiliy (%)
M. capitata	Pool 1	2017	2017-06-23	0.43
M. capitata	Pool 2	2017	2017-06-23	0.57
M. capitata	Pool 1	2017	2017-06-25	0.5
M. capitata	Pool 2	2017	2017-06-25	0.2
M. capitata	Pool 3	2017	2017-06-25	0.05
M. capitata	Pool 4	2017	2017-06-25	0.05
M. capitata	Pool 5	2017	2017-06-25	0.75
M. capitata	Pool 6	2017	2017-06-25	0.75
M. capitata	Pool 7	2017	2017-06-25	0.37
M. capitata	Pool 8	2017	2017-06-25	0.17
M. capitata	Pool 1	2017	2017-06-26	0.73
Montipora spp.	D2	2017	2017-07-09	0.8
Montipora spp.	D3	2017	2017-07-09	0.8
Montipora spp.	D6	2017	2017-07-09	0.8
Montipora spp.	D3	2017	2017-07-10	0.8
Montipora spp.	D4	2017	2017-07-10	0.8
Montipora spp.	D6	2017	2017-07-10	0.8
Montipora spp.	F2	2017	2017-08-08	0.05
Montipora spp.	F4	2017	2017-08-08	0.45
Montipora spp.	F5	2017	2017-08-08	0.05
Montipora spp.	D6	2017	2017-08-09	0.75
Montipora spp.	F4	2017	2017-08-09	0.1
Montipora spp.	D1	2017	2017-08-10	0.5
Montipora spp.	D4	2017	2017-08-10	0.5
Montipora spp.	D6	2017	2017-08-10	0.7
Montipora spp.	F1	2017	2017-08-10	0.7
Montipora spp.	D6	2017	2017-08-11	0.75

## Sheet: 8. Flab-Dilatata_Fertilization
Year	UniqueCross	Cross	Coral1	Coral2	No.Fertilized	No.EggsUsed	PercentFertilize		FlabDila	Total unique crosses	N = 14
2018	1	FlabDila	Flab-59	Dila-104	101	221	0.457014		FlabDila	Number fert trials	n = 17
2018	1	FlabDila	Flab-59	Dila-56	38	72	0.527778
2018	1	FlabDila	Flab-78	Dila-56	39	112	0.348214		FlabFlab	Total unique crosses	N = 19
2018	1	FlabDila	Flab-59	Dila-75	63	115	0.547826		FlabFlab	Number fert trials	n = 26
2018	1	FlabDila	Flab-78	Dila-75	91	130	0.7
2018	1	FlabDila	Flab-59	Dila-75	135	260	0.519231		DilaDila	Total unique crosses	N = 5
2018	1	FlabDila	Flab-102	Dila-75	60	260	0.230769		DilaDila	Number fert trials	n = 5
2019	1	FlabDila	Flab-76	Dila-75	3	23	0.130435
2019	1	FlabDila	Flab-76	Dila-74	71	95	0.747368
2019		FlabDila	Flab-76	Dila-74	76	97	0.783505
2019		FlabDila	Flab-76	Dila-74	63	118	0.533898
2019	1	FlabDila	Flab-90	Dila-74	37	102	0.362745
2019	1	FlabDila	Flab-82	Dila-56	65	122	0.532787
2019	1	FlabDila	Flab-94	Dila-56	73	144	0.506944
2019		FlabDila	Flab-78	Dila-56	89	142	0.626761
2019	1	FlabDila	Flab-86	Dila-56	99	131	0.755725
2019	1	FlabDila	Flab-82	Dila-75	150	184	0.815217
2018	1	FlabFlab	Flab-59	Flab-102	13	248	0.0524194
2018	1	FlabFlab	Flab-18	Flab-15	116	182	0.637363
2018	1	FlabFlab	Flab-78	Flab-82	126	187	0.673797
2018		FlabFlab	Flab-78	Flab-82	173	224	0.772321
2018		FlabFlab	Flab-78	Flab-82	306	350	0.874286
2018	1	FlabFlab	Flab-59	Flab-82	61	180	0.338889
2018		FlabFlab	Flab-59	Flab-82	191	286	0.667832
2018	1	FlabFlab	Flab-59	Flab-78	73	91	0.802198
2018		FlabFlab	Flab-59	Flab-78	108	175	0.617143
2019	1	FlabFlab	Flab-76	Flab-90	54	128	0.421875
2019	1	FlabFlab	Flab-82	Flab-94	100	156	0.641026
2019	1	FlabFlab	Flab-90	Flab-94	174	223	0.780269
2019	1	FlabFlab	Flab-82	Flab-90	101	176	0.573864
2019		FlabFlab	Flab-82	Flab-94	63	114	0.552632
2019	1	FlabFlab	Flab-78	Flab-86	71	172	0.412791
2019		FlabFlab	Flab-78	Flab-82	30	75	0.4
2019	1	FlabFlab	Flab-78	Flab-91	48	71	0.676056
2019	1	FlabFlab	Flab-78	Flab-92	27	42	0.642857
2019	1	FlabFlab	Flab-82	Flab-86	50	60	0.833333
2019	1	FlabFlab	Flab-82	Flab-91	65	77	0.844156
2019	1	FlabFlab	Flab-82	Flab-92	75	85	0.882353
2019	1	FlabFlab	Flab-86	Flab-92	59	69	0.855072
2019	1	FlabFlab	Flab-91	Flab-92	63	81	0.777778
2019	1	FlabFlab	Flab-78	Flab-94	96	150	0.64
2019		FlabFlab	Flab-78	Flab-86	89	185	0.481081
2019	1	FlabFlab	Flab-86	Flab-94	187	297	0.62963
2018	1	DilaDila	Dila-75	Dila-56	53	107	0.495327
2018	1	DilaDila	Dila-19	Dila-74	116	143	0.811189
2019	1	DilaDila	Dila-104	Dila-56	30	60	0.5
2019	1	DilaDila	Dila-85	Dila-56	22	59	0.372881
2019	1	DilaDila	Dila-75	Dila-104	24	113	0.212389
